# Supplementary material for: Metabolomics analysis of baicalin on ovalbumin-sensitized allergic rhinitis rats
Source: R Soc Open Sci. 2019 Feb 20;6(2):181081. doi: 10.1098/rsos.181081 (PMC6408364; doi:10.1098/rsos.181081)
Supplement: ESI(-)metabolites-all [file rsos181081supp5.xls]

## Sheet: Sheet1
r.t	m/z	Control	Control	Control	Control	Control	Control	Control	Control	Control	Control	Model	Model	Model	Model	Model	Model	Model	Model	Model	Model	Baicalin	Baicalin	Baicalin	Baicalin	Baicalin	Baicalin	Baicalin	Baicalin	Baicalin	Baicalin	QC	QC	QC	QC	QC	QC
0.6663	145.095	0.2941	0.2498	0.2812	0.3373	0.3191	0.3731	0.2415	0.3838	0.31	0.3131	0.3394	0.4349	0.3111	0.227	0.2519	0.2772	0.3532	0.3115	0.3133	0.3164	0.307	0.2978	0.2902	0.3125	0.3684	0.3524	0.2725	0.3744	0.3125	0.3157	0.3519	0.269	0.2703	0.282	0.2963	0.2938
0.6678	520.905	1.8699	1.7999	1.9049	2.3629	1.225	1.73	1.8729	2.0206	1.8483	1.8669	1.4941	1.5321	1.8	1.5102	1.6273	1.0438	1.0257	1.2017	1.4044	1.4185	1.7844	1.7413	1.888	2.1691	1.6222	1.5726	1.6759	1.8562	1.7463	1.7639	1.3243	1.2001	1.2609	1.2178	1.2634	1.253
0.6682	452.918	2.2087	2.3305	1.9432	2.4139	1.6948	2.1366	2.296	2.2234	2.1559	2.1777	1.9746	1.9892	2.1692	1.8469	1.9031	1.3057	1.3807	1.4149	1.748	1.7657	2.1607	2.256	2.0101	2.2935	1.9643	1.9464	2.0859	2.0668	2.0648	2.0855	1.5068	1.5668	1.6391	1.4901	1.5664	1.5535
0.6697	588.894	1.7144	1.7686	1.6886	1.8834	1.0376	1.8211	1.6126	1.5335	1.6325	1.649	1.562	1.4493	1.7906	1.4415	1.3691	1.0616	1.0896	1.3147	1.3848	1.3988	1.6846	1.6968	1.7229	1.7895	1.5314	1.6459	1.4956	1.5144	1.5789	1.5948	1.1598	1.0386	0.9947	1.0978	1.0836	1.0747
0.671	384.931	2.0031	2.0881	2.2826	2.1241	1.5669	1.9436	2.3355	1.9091	2.0316	2.0521	1.9274	1.8357	2.1819	1.7093	1.8626	1.291	1.4035	1.4254	1.7046	1.7218	1.9941	2.0348	2.2687	2.0396	1.8128	1.797	2.1216	1.8299	1.9603	1.9799	1.55	1.3828	1.4098	1.5848	1.4968	1.4845
0.6754	213.082	0.4012	0.5428	0.4936	0.3798	0.5702	0.4726	0.3121	0.3786	0.4439	0.4483	0.6946	0.4455	0.5873	0.474	0.6975	0.5991	0.3709	0.499	0.546	0.5515	0.4773	0.5209	0.5198	0.4076	0.5728	0.5097	0.3303	0.4197	0.4721	0.4769	0.4401	0.4468	0.4046	0.4526	0.4404	0.4368
0.677	316.944	3.3265	3.6813	3.6888	4.1011	3.2669	3.3468	4.0473	3.6239	3.6353	3.672	2.6064	3.6678	3.6671	3.5291	3.5645	2.6326	2.9031	3.2842	3.2319	3.2645	3.1615	3.6963	3.702	3.9963	2.8741	3.1988	3.7967	3.6253	3.5536	3.5892	2.9799	2.8406	2.5316	2.6861	2.7874	2.7646
0.6784	248.957	5.2596	5.5868	5.1282	5.6678	4.9044	6.203	5.8233	5.8509	5.553	5.6091	5.5574	3.8767	3.9719	4.4502	5.5836	5.5692	5.7363	5.7061	5.0564	5.1075	5.3614	5.1829	4.8621	5.414	4.874	6.1046	5.8605	5.9592	5.4584	5.5132	4.5643	4.3986	4.3303	4.2271	4.4243	4.388
0.6792	180.969	1.9111	1.8038	2.0477	2.0453	1.8998	2.1958	2.0326	1.9184	1.9818	2.0018	2.0256	1.4944	1.6912	1.6204	1.9119	2.075	2.2248	1.9827	1.8783	1.8972	1.9497	1.7347	1.968	1.9574	1.7724	2.1874	2.1024	1.9832	1.9667	1.9864	1.8183	1.6046	1.6722	1.5761	1.6846	1.6708
0.6817	730.822	0.6883	0.7376	0.7001	0.6256	0.5255	0.4859	0.6223	0.5066	0.6115	0.6177	0.2494	0.4663	0.5621	0.5108	0.6172	0.51	0.3827	0.5037	0.4753	0.4801	0.5809	0.6728	0.6688	0.6026	0.6971	0.497	0.5675	0.5185	0.5805	0.5863	0.5283	0.4459	0.474	0.4316	0.4747	0.4708
0.683	112.982	5.5154	5.6741	5.5407	6.0492	5.4201	6.1914	6.2711	6.0529	5.8394	5.8983	6.3537	4.7265	5.2555	5.0072	5.924	6.5405	6.4411	6.2697	5.8148	5.8735	5.7549	5.4632	5.4967	5.844	5.2318	6.3436	6.3785	6.2611	5.8656	5.9245	4.8096	5.2053	4.5502	4.6905	4.8625	4.8227
0.6834	526.862	0.91	1.0321	0.8	0.8664	0.6105	0.6914	0.8155	1.0823	0.851	0.8596	0.622	0.6132	0.5737	0.5356	0.8083	1.023	0.9144	0.6511	0.7177	0.7249	0.8419	0.9315	0.7469	0.7907	1.0102	0.783	0.8491	0.9962	0.822	0.8303	0.6338	0.6819	0.5743	0.6226	0.6345	0.6293
0.6841	594.849	0.6271	0.5445	0.6605	0.7468	0.6851	0.5153	0.8744	0.7037	0.6697	0.6764	0.5462	0.4365	0.5076	0.453	0.6851	0.6052	0.641	0.5599	0.5543	0.5599	0.6098	0.52	0.6252	0.6793	0.7318	0.5435	0.8238	0.6835	0.6442	0.6507	0.5014	0.6208	0.4748	0.4738	0.5229	0.5186
0.6855	458.875	0.838	0.9464	0.929	0.8471	0.7145	0.8055	0.7711	1.2806	0.8915	0.9005	0.7732	0.7081	0.5822	0.7137	0.7732	0.8396	0.9524	1.0893	0.804	0.8121	0.8259	0.891	0.8461	0.8216	0.991	0.8224	0.8252	1.2624	0.8743	0.8831	0.669	0.6543	0.5379	0.6884	0.6438	0.6386
0.6859	322.9	1.8055	2.018	1.7408	1.7971	1.5554	1.5909	1.655	1.7438	1.7383	1.7559	1.7669	1.2673	1.5139	1.9215	1.6244	1.5448	1.8787	1.5085	1.6283	1.6447	1.8049	1.8385	1.6923	1.8468	1.6408	1.5954	1.729	1.7256	1.7202	1.7374	1.4696	1.3109	1.3667	1.3603	1.3908	1.3794
0.686	736.779	0.8454	0.5098	0.5873	0.6416	0.5081	0.781	0.8426	0.5823	0.6623	0.669	0.5252	0.568	0.612	0.5253	0.4217	0.3047	0.5579	0.3714	0.4858	0.4907	0.7688	0.527	0.5965	0.6184	0.9226	0.6675	0.7786	0.5415	0.6213	0.6276	0.446	0.468	0.3712	0.339	0.4102	0.4068
0.6863	390.887	1.0026	0.8197	0.9308	1.1169	1.1851	0.9569	0.9304	0.9434	0.9857	0.9957	0.9703	0.6286	0.8489	0.8139	0.8433	0.8968	1.0242	0.8516	0.8597	0.8684	0.9995	0.7755	0.9148	1.0508	1.1994	0.9513	0.9638	0.9429	0.9594	0.969	0.7009	0.8036	0.7358	0.8263	0.7744	0.768
0.6867	668.791	0.8154	0.6058	0.7361	0.7573	0.5465	0.7905	0.5282	0.6908	0.6838	0.6907	0.5793	0.6042	0.5294	0.6119	0.6629	0.6549	0.779	0.5775	0.6249	0.6312	0.7599	0.6084	0.6876	0.7278	0.9119	0.764	0.5976	0.6783	0.6727	0.6795	0.6308	0.5565	0.5668	0.4942	0.5678	0.5631
0.6879	254.913	3.5475	3.439	3.7366	3.6938	3.5514	4.1551	3.5301	3.6536	3.6634	3.7004	3.9003	2.965	3.2675	3.1923	3.9832	3.8513	4.4237	3.9643	3.6935	3.7308	3.6545	3.3365	3.637	3.6029	3.3223	4.12	3.7941	3.8265	3.6914	3.7284	3.3684	3.1079	3.1538	3.1331	3.223	3.1966
0.688	600.807	0.8966	0.8184	0.89	0.7816	1.0993	0.8046	0.7341	0.7758	0.8501	0.8586	0.8158	0.5283	0.6476	0.6149	0.8073	0.8247	0.9843	0.8246	0.7559	0.7636	0.8807	0.7492	0.8333	0.7469	1.0569	0.8179	0.8054	0.808	0.831	0.8393	0.7251	0.5971	0.7035	0.6722	0.6813	0.6757
0.6885	532.818	0.9274	0.9151	0.9912	1.2194	0.8906	1.1014	1.1488	0.9929	1.0234	1.0337	0.9153	0.8339	0.7925	0.7761	0.8768	1.0151	1.1449	0.9324	0.9109	0.9201	0.929	0.8992	0.946	1.1186	1.1148	1.0906	1.1595	1.0018	1.0006	1.0107	0.7143	0.7722	0.7224	0.7604	0.7498	0.7437
0.689	464.831	1.4534	1.1982	1.1949	1.2702	1.0055	0.9762	1.0621	1.1756	1.167	1.1788	1.1962	1.0792	1.0037	1.0909	1.2285	1.3214	1.1678	1.195	1.1603	1.1721	1.3958	1.1741	1.1527	1.2372	1.2689	1.0742	1.0999	1.2101	1.1718	1.1836	0.948	1.0387	0.898	0.9283	0.9629	0.955
0.6891	810.724	0.5062	0.4972	0.4095	0.4303	0.4006	0.2778	0.4876	0.6272	0.4546	0.4591	0.403	0.3454	0.3613	0.3452	0.4709	0.5136	0.4385	0.4617	0.4175	0.4217	0.4827	0.4614	0.3994	0.4129	0.5792	0.3408	0.4801	0.5994	0.4477	0.4522	0.3833	0.3291	0.3691	0.3997	0.374	0.371
0.6896	742.737	0.527	0.4848	0.5594	0.5814	0.3844	0.5611	0.5363	0.7228	0.5447	0.5502	0.4893	0.3756	0.4317	0.4975	0.4479	0.5689	0.6365	0.4106	0.4823	0.4871	0.5201	0.4597	0.53	0.5658	0.6242	0.5688	0.5673	0.6589	0.5319	0.5372	0.4645	0.5294	0.4142	0.4616	0.4721	0.4683
0.6898	878.714	0.4057	0.3704	0.3295	0.3291	0.3272	0.4	0.2641	0.3553	0.3477	0.3512	0.3893	0.2191	0.2958	0.3147	0.2162	0.2791	0.3924	0.2194	0.2908	0.2937	0.4036	0.334	0.3227	0.3287	0.4843	0.3732	0.2995	0.3285	0.3352	0.3386	0.2928	0.3169	0.2514	0.2424	0.2787	0.2764
0.6901	380.818	0.4817	0.4096	0.4013	0.4058	0.5503	0.4981	0.4431	0.2566	0.4308	0.4352	0.5689	0.4937	0.4813	0.4658	0.5208	0.6162	0.7543	0.516	0.5521	0.5577	0.5062	0.4329	0.4235	0.4252	0.6074	0.5333	0.527	0.3311	0.4639	0.4685	0.4775	0.4188	0.3887	0.5131	0.4541	0.4503
0.6905	816.683	0.5148	0.4117	0.3155	0.38	0.5024	0.5282	0.4413	0.3944	0.436	0.4404	0.4994	0.4323	0.3651	0.3888	0.5103	0.4339	0.756	0.52	0.4882	0.4932	0.5135	0.419	0.3296	0.386	0.6162	0.5095	0.5261	0.4372	0.4517	0.4562	0.3637	0.3379	0.4401	0.3324	0.3722	0.3692
0.6912	470.787	1.0407	1.0431	0.8984	0.8398	1.2539	1.2596	1.2017	0.9037	1.0551	1.0658	1.0748	1.4136	1.6735	1.5931	1.5068	1.0782	1.1613	1.5185	1.3775	1.3914	1.0546	1.1419	1.0987	1.0403	0.9587	1.2262	1.2037	1.0877	1.1425	1.1539	1.0458	0.9672	1.0085	1.0722	1.0338	1.0253
0.6916	538.773	1.0449	0.8012	0.9484	0.8042	0.8636	0.7517	0.8163	0.6187	0.8311	0.8395	0.8081	0.7932	0.645	0.8246	0.9849	0.9304	1.1287	1.1193	0.9043	0.9134	0.9904	0.8032	0.8766	0.8174	1.1885	0.805	0.9043	0.7656	0.8542	0.8628	0.8375	0.6384	0.7092	0.7298	0.7361	0.73
0.692	402.799	1.4849	1.0918	1.3488	1.119	1.3962	1.4547	1.5142	0.9569	1.2958	1.3089	1.502	1.4405	1.3266	1.2036	1.8377	1.8599	1.6856	1.8192	1.5844	1.6004	1.4967	1.1853	1.35	1.1518	1.3607	1.5729	1.5734	1.2072	1.376	1.3898	1.3509	1.3845	1.3891	1.3191	1.3746	1.3634
0.6924	186.926	4.1142	3.9549	4.6317	4.3203	4.1107	4.9421	4.5971	4.2869	4.3697	4.4139	4.8828	3.7904	3.9278	3.7909	4.5637	4.7728	5.3028	4.6544	4.4607	4.5058	4.3291	3.9331	4.4773	4.2285	3.9355	4.9493	4.824	4.4905	4.417	4.4614	4.1046	3.7173	4.0423	3.7979	3.9551	3.9226
0.6928	96.956	2.34	2.4745	2.6473	2.0508	2.9333	2.4578	2.67	2.0868	2.4576	2.4824	2.9126	2.2736	2.4193	2.2244	2.7392	3.3792	3.5626	2.8529	2.7955	2.8237	2.4964	2.4361	2.6031	2.1156	2.2695	2.7179	2.9249	2.3401	2.5566	2.5823	2.4099	2.364	2.0148	2.1868	2.2665	2.248
0.693	606.758	0.8811	0.8851	0.787	0.7404	0.81	0.7578	0.8545	0.7352	0.8064	0.8145	0.6581	0.7135	0.8811	0.9797	0.7046	0.6068	0.6177	0.841	0.7503	0.7579	0.8292	0.8462	0.8147	0.8088	0.9951	0.727	0.8028	0.7814	0.7967	0.8047	0.6346	0.5424	0.5409	0.7411	0.621	0.6159
0.6933	328.856	2.5087	2.2382	1.9778	1.9006	2.0945	2.0213	2.3606	1.9465	2.131	2.1526	2.6353	2.1285	1.7517	1.8744	2.2749	2.7371	2.9569	2.2829	2.3302	2.3538	2.5533	2.2217	1.9307	1.9129	2.3212	2.2245	2.5368	2.0835	2.1932	2.2152	2.1003	1.9761	1.8212	2.1648	2.036	2.0193
0.6934	260.869	5.102	4.855	4.4251	4.021	4.7331	4.0358	4.986	3.6258	4.473	4.5182	5.9844	4.3932	4.2071	4.154	5.9217	6.2008	5.8123	5.9406	5.3268	5.3806	5.3506	4.7627	4.3924	4.0951	4.8642	4.6293	5.2477	4.3241	4.7137	4.761	4.5125	4.3153	4.4841	4.0523	4.3849	4.3489
0.6934	396.844	1.8288	1.92	1.7422	1.7776	1.6419	1.6523	1.5132	1.4929	1.6961	1.7132	1.9021	1.844	2.1772	2.3117	1.4871	1.4137	1.5222	1.827	1.8106	1.8289	1.8565	1.9104	1.8608	1.9316	1.6878	1.6083	1.5309	1.6179	1.7345	1.7519	1.6153	1.6699	1.6489	1.5764	1.6441	1.6306
0.7133	548.78	0.2945	0.1956	0.2649	0.2503	0.3108	0.2132	0.3664	0.2399	0.267	0.2696	0.1493	0.17	0.1994	0.1218	0.1866	0.2317	0.156	0.1682	0.1729	0.1746	0.2593	0.1901	0.2497	0.22	0.3112	0.2201	0.3165	0.2271	0.2447	0.2471	0.2081	0.1897	0.1566	0.1932	0.1888	0.1872
0.7134	244.886	0.6966	0.4466	0.5031	0.4685	0.541	0.7355	0.5931	0.4523	0.5546	0.5602	0.7853	0.5735	0.5405	0.552	0.757	0.8715	0.6516	0.9534	0.7106	0.7178	0.7225	0.4809	0.5151	0.4945	0.867	0.7777	0.6141	0.5951	0.5971	0.6031	0.5382	0.5836	0.517	0.4841	0.5361	0.5317
0.7135	102.953	2.787	2.8798	2.7181	3.1029	3.0359	2.823	2.9983	3.1048	2.9312	2.9608	2.9506	2.4058	2.3639	2.6591	3.3633	3.2026	3.3364	2.9404	2.9028	2.9321	2.8424	2.7745	2.6424	3.0208	2.584	2.9486	3.1151	3.1393	2.9403	2.9699	2.567	2.4911	2.3389	2.6808	2.5449	2.524
0.7138	312.872	0.462	0.4202	0.3008	0.2933	0.3847	0.3732	0.3196	0.2207	0.3468	0.3503	0.3313	0.4533	0.4663	0.5577	0.4127	0.3069	0.3434	0.5713	0.4304	0.4347	0.4313	0.4307	0.3441	0.3637	0.5176	0.3601	0.3289	0.3183	0.3699	0.3736	0.2976	0.4528	0.3471	0.3135	0.3563	0.3534
0.7141	234.857	0.3722	0.253	0.4023	0.3445	0.3914	0.3315	0.3998	0.2128	0.3384	0.3419	0.5151	0.338	0.3535	0.3421	0.4644	0.643	0.4837	0.5415	0.4602	0.4648	0.4102	0.2757	0.392	0.3473	0.4922	0.4143	0.4253	0.3044	0.3711	0.3748	0.3813	0.3584	0.4035	0.3632	0.3804	0.3773
0.7153	176.897	0.4601	0.3657	0.3265	0.3942	0.4711	0.3628	0.4813	0.3431	0.4006	0.4046	0.4308	0.4791	0.6896	0.6042	0.4107	0.3873	0.2941	0.4832	0.4724	0.4771	0.455	0.3962	0.4198	0.4517	0.546	0.3728	0.4385	0.3885	0.421	0.4252	0.4725	0.4637	0.4201	0.4757	0.4626	0.4588
0.7173	276.829	1.5566	1.9251	1.3653	1.4861	1.6414	1.4042	1.6019	1.5013	1.5602	1.576	1.5211	1.5306	1.3347	1.2475	1.579	1.6127	1.6624	1.5834	1.5089	1.5242	1.5555	1.8351	1.3645	1.4401	1.4141	1.4717	1.6337	1.5604	1.5559	1.5716	1.3641	1.3919	1.1925	1.1394	1.2848	1.2743
0.7181	218.87	1.1813	1.0233	1.0122	0.9503	1.1243	1.1114	0.9466	1.1227	1.059	1.0697	1.0773	0.9746	0.9571	0.9029	1.1084	1.1974	1.3651	1.1931	1.097	1.1081	1.161	1.0161	1.0034	0.9477	1.0555	1.1447	1.063	1.1692	1.0745	1.0853	1.0578	0.965	0.9627	0.8576	0.9705	0.9625
0.7196	278.826	1.9697	1.8896	1.9817	2.0516	2.1342	1.9654	1.9277	2.2378	2.0197	2.0401	2.4313	1.4754	1.7493	1.6294	2.1796	2.2149	2.5395	1.881	2.0126	2.0329	2.0962	1.7945	1.933	1.9645	1.9056	2.0491	2.1034	2.2001	2.0291	2.0495	1.6708	1.5977	1.6117	1.7932	1.6852	1.6714
0.7202	222.865	0.3538	0.271	0.3839	0.3739	0.3995	0.3982	0.2805	0.3282	0.3486	0.3521	0.3384	0.2573	0.3551	0.2697	0.3426	0.3682	0.3573	0.3956	0.3355	0.3389	0.3517	0.2689	0.3786	0.3511	0.422	0.3946	0.303	0.3541	0.3473	0.3507	0.3006	0.3841	0.2676	0.3277	0.3232	0.3206
0.7267	326.755	0.8011	0.8924	0.811	0.8396	0.7895	0.8901	0.7415	1.1022	0.8584	0.8671	0.9452	0.8651	0.6568	0.7129	0.9715	1.0446	1.0608	0.7727	0.8787	0.8876	0.8415	0.89	0.7762	0.8157	1.0098	0.9386	0.8305	1.0433	0.8683	0.877	0.8719	0.7663	0.6858	0.86	0.804	0.7974
0.727	280.826	0.9182	0.9527	0.9205	1.0258	0.9844	1.0374	0.8499	0.9928	0.9602	0.9699	0.9387	0.8865	0.8274	0.7816	0.8492	1.0884	1.1166	1.0431	0.9414	0.9509	0.928	0.9407	0.9016	0.9738	1.1136	1.061	0.9266	1.0308	0.9608	0.9705	0.8471	0.826	0.8947	0.8964	0.8748	0.8676
0.7272	208.842	1.7075	1.5523	1.6201	1.684	1.9243	1.5993	1.7576	1.7912	1.7045	1.7218	1.9723	1.4843	1.7047	1.4893	1.7491	1.8387	2.0338	1.9996	1.784	1.802	1.783	1.5429	1.6496	1.6512	1.6209	1.6767	1.846	1.8907	1.7341	1.7515	1.5642	1.5172	1.5293	1.3006	1.4928	1.4805
0.7274	502.628	1.1048	0.9143	0.9123	1.1205	0.9615	0.8866	1.0499	1.3716	1.0402	1.0507	1.157	0.8281	0.9484	0.8296	0.8833	1.134	1.028	1.0159	0.978	0.9879	1.1236	0.8971	0.926	1.0575	1.0214	0.9588	1.055	1.3125	1.0303	1.0406	0.9369	0.8798	0.7988	0.7984	0.8621	0.855
0.7275	512.657	0.6662	0.4687	0.5016	0.6074	0.4735	0.5304	0.5412	0.6306	0.5525	0.558	0.4698	0.3707	0.4112	0.5307	0.5351	0.5407	0.7299	0.5227	0.5139	0.519	0.62	0.4463	0.4813	0.5939	0.744	0.5384	0.5949	0.618	0.5458	0.5512	0.4624	0.4363	0.4563	0.3794	0.438	0.4344
0.7276	560.586	1.3253	1.2507	1.055	1.0516	1.1404	1.0826	0.9856	1.1979	1.1361	1.1476	0.8855	1.0816	1.2313	1.1522	1.0162	0.9508	0.8717	1.1541	1.0429	1.0535	1.2209	1.2143	1.1048	1.0878	1.1099	1.06	0.9666	1.2164	1.1189	1.1301	0.9061	0.764	0.8536	0.8667	0.8562	0.8491
0.728	324.759	0.4341	0.4309	0.4061	0.4249	0.4501	0.4571	0.4829	0.4475	0.4417	0.4462	0.3867	0.3601	0.3469	0.4406	0.511	0.472	0.5291	0.4971	0.4429	0.4474	0.4243	0.4152	0.3932	0.4332	0.5092	0.4656	0.4996	0.4717	0.4445	0.4489	0.4176	0.3655	0.3502	0.4112	0.39	0.3868
0.7281	210.839	2.1412	2.0383	2.0239	2.1247	1.9434	1.9399	2.1775	2.3284	2.0897	2.1108	2.4079	2.0949	1.7464	1.791	2.3226	2.4766	2.7497	2.2177	2.2259	2.2483	2.2194	2.0628	1.964	2.0609	2.0176	2.0966	2.3457	2.3576	2.1357	2.1571	1.7991	2.0256	2.0123	1.831	1.9364	1.9205
0.7283	442.673	0.9067	0.8475	0.7832	0.7565	0.7302	0.6244	0.7629	1.1757	0.8234	0.8317	0.8903	0.6114	0.6365	0.5048	0.8473	0.7955	0.8285	0.6632	0.7222	0.7295	0.9071	0.7921	0.7501	0.6999	1.0886	0.6744	0.7874	1.0706	0.8024	0.8104	0.6658	0.5523	0.7081	0.6291	0.6453	0.64
0.7284	440.674	0.3721	0.263	0.3098	0.3838	0.3762	0.3435	0.3189	0.3136	0.3351	0.3385	0.3412	0.3244	0.2647	0.295	0.2521	0.2416	0.2756	0.2745	0.2836	0.2865	0.3662	0.2798	0.3	0.365	0.4394	0.321	0.3111	0.3112	0.324	0.3272	0.2115	0.26	0.2016	0.2451	0.2319	0.23
0.7288	272.791	1.1784	1.0729	1.1369	1.2162	1.1444	1.3408	1.226	1.098	1.1767	1.1886	1.2149	1.0776	1.0609	1.1079	1.2629	1.3668	1.5649	1.5098	1.2707	1.2835	1.1936	1.0795	1.1235	1.2007	1.0851	1.3611	1.325	1.2335	1.207	1.2191	1.0332	1.1149	1.0158	1.0281	1.0586	1.0499
0.7289	214.833	0.3146	0.2375	0.2402	0.2742	0.237	0.2461	0.3017	0.2028	0.2568	0.2594	0.3544	0.2536	0.2127	0.2773	0.1867	0.1879	0.2034	0.2465	0.2403	0.2427	0.3262	0.2428	0.2345	0.2777	0.3915	0.2338	0.2797	0.2193	0.254	0.2566	0.2283	0.2544	0.19	0.217	0.2247	0.2228
0.7295	450.696	0.261	0.245	0.247	0.3409	0.2886	0.3105	0.2898	0.2444	0.2784	0.2812	0.3038	0.2832	0.2868	0.2228	0.2322	0.2133	0.1512	0.1535	0.2309	0.2332	0.2731	0.2559	0.2583	0.3142	0.3278	0.2889	0.2574	0.2266	0.2679	0.2706	0.1616	0.1911	0.1685	0.1398	0.1669	0.1656
0.7296	452.7	0.5034	0.479	0.5106	0.5453	0.5404	0.4769	0.5624	0.5781	0.5245	0.5298	0.5671	0.5111	0.4565	0.4572	0.543	0.5009	0.4987	0.5134	0.506	0.5111	0.522	0.4895	0.4995	0.5283	0.6264	0.4879	0.5519	0.5756	0.5227	0.528	0.5271	0.4514	0.4609	0.3745	0.4581	0.4543
0.7296	92.9238	3.881	4.1116	4.3968	4.6341	4.3118	5.1483	4.7293	4.3453	4.4448	4.4897	5.1224	3.9399	3.8852	3.5794	4.9294	5.2704	5.1706	4.8449	4.5928	4.6392	4.2141	4.0888	4.2898	4.4115	3.831	5.232	4.8901	4.5851	4.5069	4.5521	3.908	3.9716	3.6507	3.8664	3.8881	3.8562
0.7302	150.883	1.0572	0.8673	0.8971	1.1986	0.9339	1.0117	1.0233	0.99	0.9974	1.0075	1.2094	1.0193	0.881	0.8726	1.1003	1.2723	1.1998	1.0252	1.0725	1.0833	1.101	0.91	0.8976	1.1275	1.0009	1.0885	1.0788	1.024	1.0219	1.0322	0.9646	0.9471	0.9938	0.8739	0.9544	0.9466
0.7304	266.8	3.6606	3.394	3.4156	3.626	3.7955	4.2116	3.6913	3.3875	3.6478	3.6846	3.75	3.101	3.0494	3.0151	4.0208	3.7259	4.1572	3.8782	3.5872	3.6234	3.7017	3.337	3.3404	3.5065	3.3651	4.1307	3.8478	3.601	3.6527	3.6894	3.1267	3.0583	3.3356	3.0183	3.1664	3.1404
0.7306	460.644	0.26	0.2737	0.1851	0.2436	0.2067	0.193	0.2243	0.1994	0.2232	0.2255	0.232	0.2234	0.2338	0.2573	0.1785	0.2152	0.1536	0.2182	0.214	0.2162	0.2542	0.2624	0.1983	0.2495	0.3051	0.2006	0.2086	0.2093	0.2221	0.2244	0.1668	0.1638	0.1562	0.1776	0.1678	0.1664
0.7307	804.447	0.3393	0.2997	0.3124	0.2994	0.3742	0.2902	0.3673	0.4188	0.3377	0.3411	0.2691	0.2718	0.2776	0.2757	0.382	0.3483	0.3824	0.425	0.329	0.3323	0.3233	0.2942	0.3052	0.2964	0.3879	0.308	0.3749	0.4309	0.3373	0.3407	0.3173	0.2349	0.2616	0.2945	0.2799	0.2776
0.7309	558.591	0.7772	0.826	0.636	0.7179	0.8915	0.6943	0.7459	0.7702	0.7574	0.765	0.5717	0.7907	0.6921	0.7464	0.738	0.4937	0.5844	0.7633	0.6725	0.6793	0.7292	0.8212	0.6534	0.7323	0.8751	0.6502	0.7123	0.7876	0.7401	0.7476	0.6586	0.5569	0.5628	0.5232	0.5812	0.5764
0.7309	444.669	1.0488	1.0529	0.8789	0.899	1.0934	1.0754	0.7405	0.8778	0.9583	0.968	0.9595	0.6547	0.6401	0.7516	0.9198	0.7248	1.0607	0.8026	0.8142	0.8224	1.0315	0.9576	0.823	0.8704	0.9378	0.9969	0.8297	0.88	0.9272	0.9365	0.646	0.7	0.8484	0.7439	0.742	0.7359
0.7321	154.877	0.3557	0.2975	0.2779	0.2857	0.3624	0.287	0.3468	0.3456	0.3198	0.3231	0.3187	0.2964	0.2927	0.2957	0.3885	0.3577	0.484	0.4038	0.3547	0.3583	0.3482	0.2987	0.283	0.2911	0.4178	0.308	0.3853	0.3695	0.3304	0.3337	0.3555	0.3429	0.2679	0.3223	0.3254	0.3227
0.7322	618.545	0.2799	0.1986	0.2197	0.2471	0.2102	0.1874	0.255	0.2729	0.2339	0.2362	0.2547	0.2319	0.2354	0.2531	0.141	0.1991	0.1433	0.301	0.2199	0.2222	0.275	0.208	0.2248	0.2511	0.3299	0.1923	0.2291	0.2871	0.2316	0.234	0.1994	0.245	0.2396	0.2874	0.2453	0.2433
0.7323	556.596	0.2752	0.1934	0.2277	0.3318	0.196	0.2909	0.2497	0.2232	0.2485	0.251	0.2134	0.1652	0.1853	0.18	0.2634	0.2082	0.2562	0.24	0.214	0.2161	0.261	0.1872	0.2181	0.2964	0.3132	0.2728	0.2539	0.2332	0.2411	0.2436	0.2287	0.2141	0.203	0.2367	0.2229	0.221
0.7326	576.563	0.363	0.3164	0.352	0.4143	0.39	0.3276	0.4098	0.3727	0.3682	0.3719	0.4374	0.2976	0.3391	0.3172	0.4396	0.3709	0.4783	0.3476	0.3785	0.3823	0.3836	0.3132	0.3505	0.3937	0.4603	0.342	0.4315	0.3754	0.3729	0.3766	0.3277	0.3016	0.3253	0.344	0.3279	0.3252
0.7338	284.772	0.1853	0.1584	0.1396	0.2255	0.2259	0.2294	0.2319	0.1707	0.1958	0.1978	0.239	0.2248	0.1747	0.167	0.2191	0.2842	0.284	0.2516	0.2306	0.2329	0.1998	0.176	0.1492	0.2128	0.2398	0.2457	0.2476	0.1962	0.2057	0.2078	0.1691	0.212	0.218	0.1625	0.1923	0.1907
0.7347	812.396	0.3139	0.2318	0.2608	0.2993	0.3449	0.2717	0.2714	0.2762	0.2838	0.2866	0.3209	0.2754	0.2007	0.2506	0.3004	0.3182	0.4033	0.2878	0.2947	0.2976	0.3173	0.244	0.2469	0.2899	0.3807	0.2863	0.3078	0.2862	0.2881	0.291	0.246	0.201	0.3073	0.2285	0.2482	0.2461
0.7349	518.602	0.2267	0.2172	0.1879	0.2423	0.3437	0.2787	0.2627	0.2837	0.2554	0.2579	0.2859	0.1577	0.1684	0.2442	0.3013	0.2451	0.3207	0.2096	0.2416	0.2441	0.2428	0.2033	0.1839	0.2452	0.2914	0.273	0.2802	0.2713	0.2533	0.2559	0.1985	0.1909	0.1985	0.1947	0.1976	0.196
0.7351	790.43	0.2891	0.2834	0.1636	0.277	0.2364	0.1656	0.2202	0.2386	0.2342	0.2366	0.2065	0.2044	0.1815	0.1884	0.229	0.1877	0.1337	0.1542	0.1857	0.1876	0.2697	0.2649	0.1689	0.2572	0.3236	0.1729	0.2004	0.2224	0.2233	0.2255	0.2349	0.189	0.2013	0.2059	0.2099	0.2082
0.7354	268.797	5.9174	5.6649	5.3987	5.9446	6.548	5.3597	5.7763	5.4919	5.7627	5.8209	6.373	5.1659	5.1674	4.8596	6.2549	6.5302	6.8157	6.1497	5.9146	5.9743	6.0623	5.5672	5.3676	5.7274	5.5112	5.713	6.1004	5.8019	5.8331	5.8917	4.877	5.3489	4.7038	4.7563	4.9712	4.9304
0.7361	572.613	0.4672	0.4555	0.3395	0.4759	0.3792	0.393	0.3406	0.3436	0.3993	0.4033	0.4327	0.3337	0.3717	0.2871	0.3354	0.3913	0.5323	0.3864	0.3838	0.3877	0.4608	0.427	0.3493	0.4325	0.553	0.3966	0.393	0.3634	0.3976	0.4016	0.341	0.319	0.3205	0.2666	0.3149	0.3123
0.7369	578.559	0.4348	0.2384	0.3562	0.334	0.3416	0.2098	0.3341	0.3355	0.3231	0.3263	0.3262	0.3495	0.2624	0.3188	0.3704	0.4147	0.4462	0.3571	0.3557	0.3593	0.4096	0.2676	0.3343	0.3335	0.4915	0.2642	0.3661	0.3496	0.3331	0.3364	0.3027	0.2845	0.2647	0.2673	0.2826	0.2803
0.7392	506.616	0.4389	0.4522	0.3682	0.4164	0.3199	0.2304	0.3396	0.3334	0.3624	0.366	0.3681	0.4657	0.4229	0.2387	0.2559	0.2999	0.2864	0.3366	0.3343	0.3377	0.4232	0.4579	0.3839	0.3753	0.5079	0.2505	0.3295	0.3426	0.3573	0.3609	0.2793	0.2805	0.3403	0.3025	0.3037	0.3012
0.7398	798.417	0.4065	0.2681	0.3156	0.4737	0.2766	0.3084	0.4005	0.3312	0.3476	0.3511	0.3697	0.3547	0.3792	0.2888	0.2843	0.3292	0.2943	0.2987	0.3249	0.3281	0.3993	0.2913	0.3333	0.4313	0.4791	0.3169	0.3775	0.3309	0.3438	0.3472	0.2704	0.2938	0.2483	0.3531	0.2943	0.2919
0.7536	154.058	1.7287	2.1061	1.6006	1.5862	2.3079	1.4494	1.7221	2.0541	1.8194	1.8378	1.581	2.2575	2.0434	2.4032	1.736	1.7222	2.0043	2.2079	1.9944	2.0146	1.7001	2.1549	1.7205	1.8104	1.5456	1.5338	1.8117	2.1458	1.8738	1.8926	1.9289	1.9223	1.8943	1.5365	1.8389	1.8238
0.7603	173.1	0.8793	0.5159	0.8161	0.5989	0.8609	0.5811	0.8783	0.7383	0.7336	0.741	0.8675	0.9249	0.9713	0.9244	1.096	0.8199	0.8134	1.0211	0.9298	0.9392	0.8808	0.6218	0.8594	0.6879	1.0569	0.6479	0.8707	0.831	0.7873	0.7952	0.6124	0.6365	0.7229	0.6416	0.6599	0.6545
0.7659	203.017	2.5805	3.5871	2.3243	2.9895	3.5272	2.041	2.3795	2.837	2.7833	2.8114	2.3513	3.4609	3.4706	3.0341	2.4679	2.4784	2.4989	3.2994	2.8827	2.9118	2.5357	3.5732	2.6255	3.0308	2.3051	2.1734	2.4342	3.0293	2.8239	2.8522	2.6594	2.618	2.5715	2.4561	2.6023	2.5809
0.789	195.047	0.8243	0.9504	0.8628	1.0837	0.7193	0.6483	0.6778	0.7177	0.8105	0.8187	1.4976	1.6481	1.754	1.8244	1.5847	1.5292	1.6013	1.8881	1.6659	1.6828	0.9985	1.1313	1.0922	1.2834	1.1982	0.8796	0.9203	1.0429	1.0313	1.0416	0.7649	0.8052	0.8782	0.8323	0.8284	0.8216
0.7957	215.029	4.2064	4.4131	4.0642	4.811	4.4645	4.2198	4.3061	5.3401	4.4782	4.5234	5.2534	4.254	2.8943	3.2143	4.9042	5.3013	5.3256	5.2637	4.5514	4.5973	4.492	4.395	3.7893	4.452	4.0837	4.5388	4.6101	5.4535	4.5216	4.567	4.2377	4.0019	3.6905	4.0269	4.0295	3.9965
0.8113	165.036	0.3354	0.4883	0.3661	0.3573	0.3018	0.4036	0.3218	0.3522	0.3658	0.3695	0.8389	0.8348	0.9068	0.6468	0.6181	0.6581	0.5425	0.4397	0.6857	0.6926	0.4642	0.5782	0.5045	0.4347	0.5571	0.4726	0.3814	0.384	0.4487	0.4532	0.4229	0.4363	0.4202	0.453	0.4375	0.4339
0.8169	131.079	2.9745	3.4163	3.1326	3.9261	4.4832	4.2016	2.5955	3.5535	3.5354	3.5711	4.8061	4.4952	4.0508	4.6469	5.7947	5.3285	5.0566	5.0504	4.9037	4.9532	3.452	3.7058	3.3803	4.1492	3.1382	4.5319	3.2498	4.0353	3.9009	3.9401	3.7893	3.5728	3.6597	3.6177	3.6968	3.6665
0.8396	135.026	4.116	4.6226	4.1066	3.913	4.0627	3.3278	3.8537	3.6288	3.9539	3.9938	6.0501	5.5798	5.8077	6.7982	5.2814	6.0471	6.3421	6.0164	5.9904	6.0509	4.6252	4.8874	4.5569	4.6879	4.2047	4.0555	4.5278	4.3463	4.4907	4.5357	4.0282	3.9009	3.9489	4.1872	4.0569	4.0236
0.8496	157.033	1.0386	1.2657	1.0402	1.5576	1.5219	1.6253	0.9488	1.4523	1.3063	1.3195	2.9516	2.3827	1.6552	2.4877	3.6271	1.895	2.5876	2.6808	2.5335	2.5591	1.5269	1.5541	1.2008	1.8104	1.3881	1.7107	1.3765	1.8111	1.6238	1.6401	1.281	1.2245	1.2018	1.2861	1.261	1.2506
0.85	96.9981	0.1852	0.2276	0.2203	0.2691	0.2184	0.2121	0.2048	0.2916	0.2286	0.2309	0.3657	0.63	0.4293	0.4223	0.404	0.4427	0.3552	0.4886	0.4422	0.4467	0.2317	0.3303	0.2742	0.3109	0.2781	0.2731	0.2453	0.3506	0.2839	0.2867	0.2158	0.1745	0.213	0.2424	0.2136	0.2118
0.8578	114.031	0.4068	0.51	0.4872	0.5301	0.5935	0.5973	0.4673	0.5872	0.5224	0.5277	0.917	1.4096	0.9059	0.8585	0.9088	0.807	0.9594	0.8426	0.9511	0.9607	0.5377	0.7397	0.5954	0.6191	0.6452	0.6569	0.5976	0.6689	0.6337	0.64	0.5008	0.4406	0.4045	0.5307	0.4739	0.47
0.8834	300.036	1.5202	1.346	1.2348	1.0068	1.4504	1.451	1.6018	1.1067	1.3397	1.3532	2.3212	2.955	3.4433	2.3794	3.6814	2.9739	1.8934	2.4729	2.7651	2.793	1.7302	1.759	1.7987	1.3669	1.5729	1.8543	1.6925	1.493	1.7075	1.7246	1.4034	1.3324	1.4306	1.4127	1.4089	1.3973
0.8847	198.989	0.2489	0.2343	0.2166	0.1733	0.2009	0.2266	0.2341	0.1844	0.2149	0.2171	0.285	0.4755	0.3395	0.3925	0.4682	0.4957	0.2124	0.3077	0.3721	0.3758	0.2593	0.2964	0.2487	0.2309	0.3111	0.2976	0.231	0.2214	0.2558	0.2584	0.2343	0.1852	0.1683	0.1741	0.1924	0.1908
0.9045	105.015	1.0095	1.3308	1.3013	1.2001	1.168	1.3012	0.9517	1.0857	1.1685	1.1803	1.5306	1.3027	1.001	1.16	1.3098	1.3757	1.8211	1.6144	1.3894	1.4034	1.1462	1.3304	1.232	1.2019	1.042	1.3335	1.1832	1.2516	1.2309	1.2432	1.0408	0.8629	0.986	0.9181	0.9616	0.9537
0.9194	179.052	0.6495	0.5852	0.6149	0.7491	0.7022	0.6998	0.8876	0.6613	0.6937	0.7007	1.4755	1.4014	1.4203	1.4667	1.3452	1.1801	1.1641	1.5705	1.378	1.3919	0.8614	0.7942	0.8214	0.9396	1.0336	0.8295	0.9672	0.9165	0.8705	0.8793	0.6653	0.6994	0.7367	0.6065	0.6838	0.6782
0.9289	256.089	0.5629	0.4683	0.5693	0.5471	0.7841	0.5796	0.5142	0.591	0.5771	0.5829	0.6245	0.6768	0.5902	0.6965	0.973	0.9549	0.6013	0.8261	0.7429	0.7504	0.5813	0.5233	0.5775	0.5907	0.6976	0.6813	0.5417	0.6675	0.6222	0.6284	0.74	0.6779	0.5556	0.4809	0.6198	0.6147
0.9296	274.103	1.414	1.3242	1.4079	1.1631	2.0462	1.5917	1.0253	1.6321	1.4506	1.4652	1.5837	1.8762	1.6325	1.7296	2.537	2.2405	1.4716	1.9936	1.8831	1.9021	1.464	1.4702	1.4717	1.3192	1.3309	1.7735	1.1496	1.7678	1.568	1.5837	1.4287	1.3874	1.5159	1.4231	1.4533	1.4414
0.931	416.031	0.4369	0.2428	0.4645	0.4551	0.5462	0.5119	0.367	0.5045	0.4411	0.4456	0.4603	0.5267	0.4466	0.4649	0.6697	0.6503	0.5659	0.6095	0.5492	0.5548	0.445	0.3157	0.4623	0.4622	0.534	0.5524	0.4215	0.5447	0.4709	0.4756	0.4458	0.344	0.4167	0.3448	0.3917	0.3885
0.9689	96.9561	0.8944	0.9809	1.1345	0.891	0.7998	1.259	1.0112	1.0414	1.0015	1.0116	1.5124	1.6363	1.4041	1.4775	1.2461	1.1709	0.9937	1.0331	1.3093	1.3225	1.055	1.1513	1.2083	1.0495	0.9591	1.2494	1.0171	1.0653	1.0849	1.0958	0.7245	0.9417	0.8476	0.8058	0.8383	0.8314
0.9991	386.029	1.8699	1.1791	1.8762	1.7596	1.5773	1.3745	1.1263	1.7803	1.5679	1.5837	3.856	4.6247	4.994	5.0844	3.7596	4.1714	4.5233	4.9072	4.4901	4.5354	2.3809	2.055	2.673	2.625	2.1644	2.102	2.0044	2.6456	2.3153	2.3385	1.3581	1.4219	1.4838	1.5709	1.4734	1.4613
1.0109	166.014	2.4969	1.7866	2.9259	1.6684	2.2573	2.4633	2.5193	1.8995	2.2522	2.2749	4.7099	4.9408	5.4914	4.6372	6.6183	3.8731	5.6517	4.3512	5.0342	5.0851	3.0683	2.592	3.5885	2.4421	2.7894	2.8481	3.3441	2.5906	2.9679	2.9977	2.2396	2.5886	2.4715	2.2934	2.4225	2.4026
1.0247	173.089	3.3101	3.2087	3.3045	3.7697	3.9399	3.4911	3.6425	4.4451	3.639	3.6757	3.2853	2.863	2.6395	2.81	3.3796	2.4494	2.3916	2.2474	2.7582	2.7861	3.3206	3.1375	3.1533	3.5627	3.0187	3.261	3.3606	3.9793	3.4366	3.4711	2.8088	2.807	2.6847	2.7248	2.7842	2.7613
1.0445	206.954	0.45	0.2877	0.2663	0.4481	0.3792	0.294	0.3249	0.3069	0.3446	0.3481	0.2967	0.2292	0.3337	0.196	0.2388	0.1782	0.2939	0.2286	0.2494	0.2519	0.4136	0.2744	0.2847	0.3883	0.4963	0.2675	0.3203	0.294	0.3225	0.3257	0.3266	0.2553	0.3026	0.2504	0.2866	0.2842
1.0482	177.037	2.427	3.5663	2.486	3.6373	3.833	3.8854	4.049	3.3159	3.4	3.4343	8.1054	6.3574	4.6518	6.7279	5.2472	5.2417	6.2132	5.1788	5.9654	6.0257	3.8732	4.2889	3.0455	4.4618	3.5211	4.271	4.6424	3.8878	4.0674	4.1082	7.1511	6.2713	6.8102	6.7111	6.804	6.7482
1.0763	133.01	2.8588	2.4499	2.8717	1.8266	1.8782	1.9185	2.7139	2.8414	2.4199	2.4443	3.3237	3.6833	2.7341	2.979	3.8058	4.2862	4.4808	2.926	3.5274	3.563	2.9906	2.7736	2.8515	2.1387	2.7188	2.5421	3.1923	2.9346	2.7133	2.7405	2.595	2.5359	2.4499	2.4382	2.5301	2.5093
1.0862	115.001	1.2702	1.3513	1.4018	0.9387	1.0085	0.8932	1.124	1.0729	1.1326	1.144	1.3844	1.7146	1.3871	1.484	2.0218	2.0113	2.0676	1.417	1.686	1.703	1.3055	1.4498	1.4052	1.0871	1.1868	1.1875	1.3762	1.19	1.2788	1.2916	1.1863	1.1515	1.0245	1.2293	1.1595	1.15
1.0918	173.006	0.6079	0.6259	0.6062	0.7174	0.718	0.5961	0.6632	0.4835	0.6273	0.6336	1.2005	1.5222	1.4882	1.5634	1.1221	1.055	1.1451	1.7442	1.3551	1.3688	0.7606	0.8553	0.832	0.9403	0.9127	0.7192	0.7929	0.8265	0.8147	0.8229	0.7675	0.7625	0.7479	0.7913	0.7751	0.7687
1.0924	87.0046	1.1368	1.8392	1.3687	1.0492	1.3157	1.4855	1.5547	1.0956	1.3557	1.3694	1.2251	1.1923	0.9796	1.2971	0.9689	0.8988	1.0826	1.1718	1.102	1.1132	1.1648	1.6851	1.2773	1.1229	1.0589	1.351	1.4501	1.143	1.2991	1.3121	1.1936	1.2904	1.2216	1.4669	1.3062	1.2955
1.0976	351.053	0.4737	0.4384	0.4511	0.3739	0.4297	0.431	0.4911	0.4702	0.4449	0.4494	0.7375	0.6961	0.6802	0.702	0.7897	0.4764	0.4643	0.425	0.6214	0.6277	0.5427	0.5057	0.5112	0.4613	0.6513	0.447	0.4893	0.4701	0.492	0.4969	0.3721	0.3203	0.378	0.3429	0.3569	0.354
1.1036	175.021	6.5779	3.7434	5.8415	5.7497	5.4195	7.7248	5.4208	5.9512	5.8036	5.8622	9.8489	9.4111	9.421	8.5805	8.8132	9.9536	10.6048	10.5683	9.9002	10.0002	7.4371	5.6982	6.7749	6.5291	6.761	8.3722	6.7986	7.312	6.8714	6.9403	5.0825	5.1103	5.0965	5.1985	5.1737	5.1313
1.104	101.02	0.4783	0.427	0.5634	0.4174	0.423	0.4585	0.6778	0.6588	0.513	0.5182	0.5983	0.4627	0.3588	0.382	0.4603	0.4206	0.4702	0.4169	0.4462	0.4507	0.511	0.4381	0.5146	0.4125	0.6132	0.4535	0.6318	0.6118	0.499	0.504	0.3827	0.4358	0.376	0.3896	0.4	0.3967
1.1045	85.0252	0.4367	0.7387	0.5552	0.5263	0.6481	0.5609	0.5317	0.599	0.5746	0.5804	1.0421	1.3762	1.2504	1.301	1.0012	0.8533	0.8761	1.423	1.1404	1.1519	0.5918	0.9034	0.7336	0.7291	0.7101	0.6412	0.625	0.8303	0.7208	0.728	0.6878	0.561	0.6721	0.6995	0.6617	0.6563
1.1065	111.005	5.6592	5.333	6.8953	5.8929	6.7134	6.9119	6.2574	6.1275	6.2238	6.2867	10.6528	14.0792	12.7524	13.8308	15.0227	10.7216	8.9015	9.337	11.9123	12.0326	6.9488	7.5681	8.4092	7.976	6.3171	7.9543	6.9958	7.1232	7.6964	7.7735	5.9685	7.2392	7.4636	7.1715	7.031	6.9734
1.1068	124.005	3.0162	1.8999	2.7021	1.9184	2.4347	3.2068	2.6341	3.2839	2.637	2.6636	3.4972	4.3214	2.8376	2.9013	2.6942	2.7609	2.8896	2.7076	3.0762	3.1073	3.1529	2.5208	2.75	2.1882	2.8663	3.1258	2.7262	3.2147	2.7627	2.7904	2.3067	2.2685	2.4141	2.3332	2.3542	2.3349
1.1212	145.014	13.7812	19.7512	14.6532	14.754	11.5826	12.4638	15.8201	12.4301	14.0604	20.1544	1.6473	2.2055	1.8344	1.56	1.4314	1.5145	1.3341	1.9608	1.6792	2.2486	10.7866	15.4197	11.4902	11.537	9.806	9.7978	12.2861	9.9926	11.0088	15.7396	0.393	0.3862	0.346	0.4077	0.3871	0.3839
1.124	191.012	5.3693	5.4831	5.2287	4.9832	5.9044	4.4529	5.4426	4.9919	5.232	5.2848	9.4171	12.6091	12.632	11.6093	9.5766	8.4933	8.3247	11.7856	10.556	10.6626	6.4186	7.3098	7.1246	6.7227	5.8351	5.5291	6.2333	6.9	6.6069	6.6731	10.948	12.3683	12.0021	11.7641	11.8895	11.792
1.128	89.0264	3.0736	3.626	3.1956	3.2391	3.4694	3.0301	3.2727	3.5302	3.2162	3.6844	23.6065	34.6014	40.6129	23.1518	35.2687	30.1755	33.0701	35.1781	24.0605	35.2756	8.2742	11.4654	12.6605	8.3492	7.522	9.9858	10.9075	11.9261	8.5031	11.6893	5.8878	5.9267	5.6638	5.8743	5.8971	5.8488
1.7993	188.997	0.1052	0.1333	0.1077	0.0731	0.0927	0.0963	0.1087	0.1262	0.1054	0.1065	0.3674	0.3446	0.2718	0.4165	0.3071	0.3018	0.2841	0.2231	0.3146	0.3177	0.1719	0.1873	0.1497	0.1614	0.2063	0.1497	0.1546	0.1548	0.1589	0.1604	0.2073	0.1818	0.1715	0.2313	0.2	0.1983
1.8001	191.016	0.8068	0.9648	0.7896	0.6237	0.8522	0.8692	0.5702	0.6462	0.7653	0.7731	2.1813	3.4362	3.2462	2.929	2.9292	2.2983	2.3098	2.7145	2.7556	2.7834	1.158	1.5937	1.4139	1.2178	1.0527	1.2426	1.0198	1.2053	1.2727	1.2854	1.3505	1.2987	1.5431	1.4086	1.4144	1.4028
2.7933	260.019	0.3819	0.3152	0.4732	0.353	0.4754	0.4052	0.4555	0.3949	0.4068	0.4109	0.8167	1.0895	0.96	0.7506	0.8295	0.8378	0.7143	0.9354	0.8667	0.8755	0.4936	0.5123	0.5985	0.4579	0.5924	0.5197	0.5262	0.5467	0.5253	0.5306	0.5494	0.4961	0.5607	0.4351	0.5155	0.5113
2.8205	130.083	1.8701	1.3171	2.0938	1.863	2.3824	2.1897	2.4509	2.5855	2.0941	2.1152	2.0767	2.5838	2.0201	2.1651	2.434	1.73	2.3042	2.3008	2.2018	2.2241	1.9317	1.6435	2.0858	1.9587	1.7561	2.0948	2.4385	2.5754	2.133	2.1544	1.5327	1.741	1.7277	1.9682	1.76	1.7456
3.1876	115.036	0.6625	1.1194	0.7359	1.0042	0.7826	1.069	1.0093	1.1505	0.9417	0.9512	0.8653	0.898	0.478	0.6758	0.7452	0.6004	0.4719	0.8345	0.6961	0.7032	0.7171	1.0691	0.6745	0.9305	0.8605	0.9604	0.8825	1.0963	0.8848	0.8937	1.1752	1.0435	0.9998	1.0334	1.0737	1.0649
3.49	241.079	0.7366	0.5741	0.6738	0.6118	0.6559	0.7753	0.9369	0.6048	0.6962	0.7032	0.9785	1.4897	1.6413	1.4687	1.0211	1.2141	1.2497	1.1329	1.2745	1.2874	0.8014	0.8082	0.9215	0.8364	0.9617	0.8952	1.0263	0.7585	0.8462	0.8547	1.024	0.9702	0.9235	1.0414	0.9998	0.9916
3.8005	351.128	0.7839	0.8112	0.7384	0.8566	0.7751	0.7886	0.9848	0.9005	0.8299	0.8383	0.886	0.6967	1.0203	0.9818	1.1664	1.0741	0.9934	0.9556	0.9718	0.9816	0.8136	0.7863	0.8133	0.8971	0.9764	0.8695	0.997	0.9375	0.8704	0.8791	0.9799	0.8448	0.889	0.9661	0.9292	0.9216
3.8006	147.042	3.4693	4.4514	3.7195	4.1169	4.3359	3.6349	4.0377	4.4656	4.0289	4.0696	3.9597	3.5484	4.5114	4.8206	5.2913	4.8761	4.7368	4.4889	4.5292	4.5749	3.6107	4.2456	3.9383	4.3375	3.2824	3.9886	4.2572	4.5834	4.1778	4.2197	4.4994	4.2829	4.1747	4.8417	4.4946	4.4578
3.8014	103.051	0.2986	0.4624	0.3337	0.3825	0.4531	0.4092	0.4277	0.4275	0.3993	0.4034	0.4193	0.3338	0.5749	0.6014	0.4479	0.541	0.5145	0.5215	0.4943	0.4993	0.3306	0.4322	0.3963	0.4421	0.3967	0.447	0.4542	0.4629	0.4256	0.4298	0.4332	0.4666	0.4986	0.4913	0.4772	0.4733
3.8035	429.071	0.3788	0.2995	0.3601	0.3445	0.3262	0.3427	0.2974	0.309	0.3323	0.3356	0.3708	0.334	0.329	0.3095	0.4431	0.3974	0.4116	0.3662	0.3702	0.3739	0.3787	0.3097	0.3541	0.339	0.4544	0.3602	0.3296	0.3317	0.3437	0.3472	0.3596	0.2939	0.2962	0.2924	0.3137	0.3111
3.8039	241.078	0.6143	0.6485	0.5722	0.5429	0.6094	0.654	0.5821	0.7842	0.626	0.6323	0.6498	1.1004	1.0252	1.2775	1.1013	0.6069	0.9084	0.9436	0.9516	0.9613	0.6264	0.7658	0.6895	0.7357	0.7516	0.6487	0.6713	0.8456	0.7118	0.7189	0.6468	0.6628	0.7191	0.7331	0.6974	0.6917
4.1695	163.034	0.66	0.5494	0.5951	0.5623	0.8046	0.6905	0.8354	0.431	0.641	0.6475	0.8287	0.892	0.6178	0.5911	1.0546	0.9378	0.962	0.606	0.8113	0.8194	0.7059	0.6387	0.6038	0.5753	0.8471	0.7606	0.8762	0.4877	0.6876	0.6945	0.9484	0.9099	0.9819	0.8057	0.9207	0.9131
4.1716	207.024	0.9168	1.0283	1.1226	0.8628	1.221	0.9245	1.0879	0.867	1.0039	1.014	0.9432	1.3802	1.386	1.8132	1.6237	1.2279	1.0123	1.0816	1.3085	1.3217	0.9281	1.1223	1.1948	1.1138	1.1137	1.0113	1.0797	0.945	1.0865	1.0974	1.6097	1.3932	1.5294	1.5279	1.5304	1.5178
4.1734	97.0617	1.4096	1.0134	1.4756	1.1809	1.3169	1.2511	1.7435	1.2635	1.3318	1.3453	1.6678	1.4286	0.925	1.1337	2.021	1.5153	1.4971	1.0526	1.4051	1.4193	1.4819	1.1233	1.344	1.1807	1.3472	1.3313	1.6984	1.2397	1.3578	1.3714	2.0295	1.8133	1.7469	1.8566	1.8804	1.865
4.1735	309.906	0.516	0.4397	0.4237	0.5421	0.5505	0.5754	0.4166	0.4932	0.4946	0.4996	0.6857	0.7179	0.7989	0.7065	0.6255	0.5431	0.5671	0.5542	0.6499	0.6564	0.5615	0.5121	0.5206	0.5894	0.6738	0.573	0.4592	0.5215	0.5366	0.542	0.6177	0.6534	0.6521	0.6851	0.6587	0.6533
4.5642	407.168	0.6287	0.9024	0.6152	0.8314	1.0696	0.8186	0.7212	0.6985	0.7857	0.7936	1.0626	0.7966	0.5467	0.5478	1.1201	0.7953	0.8363	0.7123	0.8022	0.8103	0.7414	0.8802	0.601	0.7674	0.8897	0.821	0.7579	0.7196	0.7942	0.8022	1.1033	1.2088	1.2123	1.1041	1.1688	1.1592
4.5642	116.047	1.9498	2.2863	1.8585	2.2363	2.3495	2.4974	2.3217	2.2589	2.2198	2.2422	3.2423	2.46	1.7777	1.8247	3.0726	2.7887	2.9797	2.6086	2.5943	2.6205	2.286	2.3416	1.8475	2.1537	2.0782	2.5972	2.5132	2.4072	2.3268	2.3502	2.8881	2.9104	3.1364	2.801	2.9636	2.9393
4.5655	203.079	36.9646	35.327	44.9124	47.4928	64.5439	64.1422	55.6177	56.8266	50.7284	51.2408	73.3649	76.4641	75.4545	76.1046	80.6082	59.5026	47.2247	45.3042	61.7535	62.3772	36.2423	45.8908	52.8519	55.2637	32.9475	63.6131	54.0442	55.2226	53.7974	54.3374	76.3684	76.1413	77.2357	82.4418	78.8352	78.1887
4.5657	429.15	3.0553	3.8431	2.9946	3.8696	3.9707	3.6621	3.3419	3.7227	3.5575	3.5934	4.8944	4.8141	4.4312	4.5495	3.6059	3.2758	3.0613	3.1627	3.9744	4.0145	3.5352	4.1075	3.3725	4.0817	3.2138	3.6009	3.3044	3.6688	3.6827	3.7196	4.0082	3.9361	3.7133	3.913	3.932	3.8997
4.5659	649.205	0.2729	0.2941	0.255	0.2972	0.3292	0.2317	0.2405	0.3306	0.2814	0.2842	0.3653	0.3842	0.3198	0.4043	0.3091	0.2181	0.2271	0.2881	0.3145	0.3177	0.2976	0.3183	0.2727	0.3275	0.3571	0.2306	0.2395	0.3277	0.2913	0.2943	0.3413	0.3206	0.2789	0.3305	0.321	0.3184
4.5665	159.089	2.1906	2.8877	2.3727	2.2767	2.3735	3.0786	2.7827	2.5956	2.5698	2.5957	3.9121	2.8712	2.1387	2.2402	3.9071	3.4987	3.7045	2.3614	3.0792	3.1103	2.6364	2.898	2.3256	2.2902	2.3967	3.2172	3.0462	2.599	2.7128	2.7401	3.4473	3.8556	3.7254	3.5404	3.679	3.6488
4.5669	142.062	1.0461	0.9705	1.2842	1.1799	1.4156	1.4045	1.4327	1.4476	1.2726	1.2855	1.091	1.7151	1.9873	1.6827	1.8811	1.3175	1.2063	1.4282	1.5387	1.5542	1.0627	1.1634	1.4682	1.3199	0.9661	1.3966	1.3896	1.4787	1.347	1.3605	1.9066	1.6757	1.7525	1.691	1.7742	1.7596
4.5669	271.066	0.2259	0.3353	0.2755	0.274	0.2862	0.2936	0.3083	0.2782	0.2846	0.2875	0.4112	0.3047	0.3283	0.342	0.3025	0.4875	0.432	0.4397	0.381	0.3848	0.2738	0.3293	0.2902	0.2941	0.3286	0.3461	0.343	0.3275	0.3106	0.3137	0.321	0.2602	0.2637	0.3312	0.297	0.2946
4.5671	445.123	0.2375	0.3087	0.2346	0.2415	0.2834	0.2339	0.2698	0.2571	0.2583	0.2609	0.3718	0.3064	0.312	0.3075	0.2509	0.2314	0.2561	0.3228	0.2949	0.2978	0.2726	0.3097	0.2553	0.2607	0.3271	0.2356	0.2691	0.2808	0.269	0.2717	0.3189	0.3098	0.3096	0.2463	0.2991	0.2967
4.5676	665.178	1.7565	1.5589	1.3959	1.5128	1.6519	1.2519	1.2816	1.417	1.4783	1.4932	1.9379	1.63	1.7228	1.8838	1.2553	1.0125	1.3891	1.3331	1.5206	1.5359	1.8112	1.5846	1.4855	1.6225	1.6465	1.2036	1.3221	1.4304	1.4972	1.5122	1.5922	1.5694	1.5676	1.5361	1.5821	1.5692
4.5689	186.052	0.4548	0.6848	0.559	0.7122	0.6432	0.5703	0.5609	0.5968	0.5978	0.6038	0.864	0.6598	0.5446	0.4954	0.8668	0.7101	0.8236	0.7451	0.7137	0.7209	0.5604	0.6819	0.5582	0.664	0.6725	0.6118	0.6336	0.6506	0.6304	0.6367	0.7276	0.7622	0.7996	0.6753	0.7487	0.7425
4.573	229.073	0.3991	0.4273	0.3934	0.4655	0.4814	0.4546	0.4137	0.3748	0.4262	0.4305	0.7043	0.533	0.4919	0.4726	0.6763	0.7582	0.6587	0.4625	0.5947	0.6007	0.4782	0.4561	0.4203	0.472	0.5738	0.5367	0.4804	0.4072	0.4712	0.4759	0.6274	0.6589	0.5708	0.5974	0.6198	0.6147
4.5751	225.061	0.4616	0.6377	0.5709	0.4614	0.6124	0.5324	0.5804	0.6849	0.5677	0.5734	0.7334	0.5511	0.6119	0.6363	0.8563	0.8552	0.8611	0.7438	0.7311	0.7385	0.5326	0.619	0.5841	0.5106	0.6391	0.6202	0.6579	0.7175	0.6122	0.6183	0.7246	0.6595	0.6024	0.6842	0.6744	0.6689
4.6079	295.058	0.3784	0.4251	0.5346	0.3402	0.3401	0.277	0.3168	0.3265	0.3673	0.3711	0.8699	0.895	0.7597	0.9287	0.9533	0.7285	0.7943	0.8778	0.8509	0.8595	0.5044	0.5459	0.5941	0.4937	0.6053	0.395	0.4418	0.4794	0.4916	0.4965	0.3572	0.4652	0.3997	0.4034	0.4105	0.4071
4.6494	163.036	0.9444	0.5823	0.9153	1.0259	0.7621	0.6828	0.8483	0.8134	0.8218	0.8301	2.8703	3.0375	2.3985	2.5053	3.3301	1.8953	2.1073	2.5695	2.5892	2.6154	1.4355	1.2051	1.2945	1.4134	1.305	0.9991	1.1781	1.2947	1.2732	1.2859	1.1986	1.2681	1.2847	1.1519	1.2382	1.2281
4.7112	181.052	1.938	1.3185	1.7441	2.0482	1.3502	1.6856	2.0026	2.0655	1.7691	1.787	8.0267	8.3438	6.4829	6.6989	8.2965	5.7206	6.2272	6.8929	7.0862	7.1578	3.4853	3.099	2.9496	3.2546	3.1685	2.7321	3.1007	3.3843	3.123	3.1543	3.0948	3.4553	3.3184	3.2745	3.3189	3.2917
4.8186	146.057	0.2428	0.1644	0.2338	0.2446	0.1464	0.1778	0.1723	0.1785	0.1951	0.197	0.4446	0.6735	0.6442	0.4869	0.7526	0.5963	0.4435	0.6715	0.5891	0.5951	0.295	0.2938	0.3386	0.3088	0.354	0.2864	0.2432	0.3124	0.2958	0.2987	0.2514	0.2785	0.2378	0.2407	0.2546	0.2526
4.8874	158.076	0.6164	0.6137	0.5743	0.6828	0.3512	0.5282	0.6996	0.5856	0.5815	0.5873	0.9828	1.2279	0.5995	0.9943	0.9618	1.0595	0.8883	0.9762	0.9613	0.971	0.712	0.7719	0.5836	0.7691	0.8544	0.6691	0.7549	0.7028	0.6807	0.6875	0.9538	0.9847	0.9121	1.1412	1.008	0.9998
5.0239	187.004	0.3483	0.3452	0.227	0.2293	0.3117	0.2981	0.3263	0.433	0.3149	0.318	0.3481	0.4075	0.4089	0.2909	0.346	0.247	0.2706	0.2993	0.3273	0.3306	0.35	0.3627	0.2741	0.2473	0.42	0.2881	0.3154	0.4087	0.3198	0.323	0.4493	0.413	0.3957	0.374	0.4121	0.4087
5.2109	178.052	16.1466	15.1972	14.8818	21.3966	10.049	16.4146	14.9267	15.5248	15.5672	15.7244	56.2845	58.3934	47.6301	62.6685	63.6615	38.8127	38.4751	52.7078	52.3292	52.8578	26.364	26.1802	23.2267	32.1349	23.9673	22.2959	21.0863	25.6735	24.9465	25.1964	17.4473	17.9637	17.2838	15.653	17.2595	17.118
5.2507	293.11	0.1866	0.3154	0.2351	0.1851	0.2311	0.2802	0.2474	0.2004	0.2352	0.2375	0.4494	0.4011	0.2934	0.3051	0.5089	0.365	0.4602	0.3084	0.3864	0.3903	0.2539	0.3386	0.251	0.2176	0.3047	0.3047	0.3042	0.2338	0.2747	0.2775	0.2623	0.3179	0.338	0.3195	0.3126	0.31
5.2508	315.092	0.2414	0.2684	0.1852	0.233	0.1986	0.1854	0.1912	0.2919	0.2244	0.2267	0.3173	0.3791	0.2906	0.3372	0.3258	0.3899	0.4281	0.3456	0.3517	0.3553	0.2618	0.2977	0.2128	0.2619	0.3141	0.2395	0.2536	0.3133	0.2578	0.2604	0.2823	0.2523	0.3635	0.3197	0.3075	0.305
5.2527	128.032	0.2288	0.2872	0.2352	0.192	0.2333	0.3094	0.2735	0.2305	0.2487	0.2513	0.3674	0.5184	0.3311	0.3618	0.3844	0.4178	0.4152	0.5106	0.4133	0.4175	0.265	0.347	0.2606	0.2372	0.318	0.3402	0.3124	0.3098	0.2917	0.2947	0.3094	0.3612	0.374	0.3172	0.3439	0.3411
5.2532	275.097	0.2055	0.249	0.3019	0.2627	0.2476	0.2357	0.3238	0.2953	0.2652	0.2679	0.3688	0.4931	0.4237	0.4551	0.3645	0.3981	0.3566	0.4593	0.4149	0.4191	0.2478	0.3119	0.3342	0.3144	0.2973	0.2796	0.3355	0.3457	0.3045	0.3076	0.3826	0.3348	0.3717	0.4072	0.3779	0.3748
5.2784	187.003	0.3742	0.2618	0.2316	0.2846	0.3297	0.3071	0.2561	0.4454	0.3113	0.3145	0.2952	0.4036	0.3469	0.3212	0.323	0.1577	0.1935	0.4153	0.3071	0.3102	0.3561	0.2989	0.2619	0.2968	0.4274	0.2721	0.2427	0.4486	0.312	0.3151	0.2851	0.3061	0.3112	0.319	0.3084	0.3059
5.5857	181.045	0.3609	0.265	0.339	0.284	0.26	0.2467	0.2543	0.4066	0.3021	0.3051	0.3771	0.4063	0.2599	0.2409	0.4477	0.5229	0.4068	0.4432	0.3881	0.392	0.3668	0.302	0.3207	0.2758	0.4402	0.3197	0.2958	0.4264	0.3255	0.3288	0.3524	0.3431	0.3342	0.3397	0.3458	0.343
5.6297	222.077	5.026	3.6567	5.5264	3.7224	4.5812	6.1274	3.8593	4.336	4.6044	4.6509	7.7725	8.7651	6.6207	5.6645	7.4235	4.8499	6.4805	5.5373	6.6393	6.7063	5.7449	4.9649	5.8306	4.2549	5.2227	5.864	4.5674	4.7597	5.1444	5.196	6.0256	7.9062	7.4561	7.7502	7.3581	7.2978
5.6647	143.067	0.2526	0.3099	0.2472	0.3174	0.2879	0.2951	0.2568	0.2484	0.2769	0.2797	0.4035	0.31	0.2434	0.2114	0.3714	0.3357	0.3714	0.3303	0.3221	0.3254	0.292	0.3115	0.2475	0.2935	0.3504	0.3085	0.2887	0.2761	0.2899	0.2928	0.3056	0.4169	0.3152	0.351	0.3507	0.3478
5.756	169.083	0.6841	0.5957	0.6599	0.4846	0.5674	0.5879	0.6865	0.6028	0.6086	0.6148	0.5534	0.7826	0.7023	0.705	0.6722	0.4341	0.5884	0.4736	0.614	0.6202	0.6546	0.6459	0.6739	0.5456	0.7855	0.5547	0.6685	0.584	0.6133	0.6195	0.6762	0.7625	0.8231	0.8101	0.7757	0.7694
5.8318	231.074	0.5098	0.5587	0.504	0.4597	0.4783	0.6196	0.4338	0.4982	0.5078	0.5129	4.8743	2.9373	4.5241	4.4425	4.0779	5.2126	5.0322	3.6804	4.3477	4.3916	1.6145	1.1621	1.5217	1.4799	1.4677	1.7976	1.6113	1.346	1.4812	1.4961	1.0622	1.1037	1.1705	1.2241	1.1516	1.1422
6.138	212.089	1.1388	1.4434	1.1456	1.1944	1.5491	0.9374	1.3556	1.5311	1.2869	1.2999	1.3242	1.7613	1.4545	1.0817	1.7204	1.7471	1.6833	1.1449	1.4897	1.5047	1.1914	1.5309	1.2294	1.1776	1.0831	1.1535	1.453	1.468	1.3453	1.3588	1.5162	1.6465	1.6512	1.9196	1.7004	1.6864
6.3663	202.082	0.3667	0.4313	0.38	0.417	0.4979	0.5791	0.3694	0.4759	0.4397	0.4441	0.5925	0.5783	0.3869	0.4272	0.5897	0.4556	0.7327	0.4342	0.5246	0.5299	0.4256	0.4706	0.3837	0.4238	0.5107	0.5535	0.4658	0.4769	0.4636	0.4682	0.502	0.45	0.4599	0.5654	0.4993	0.4952
6.3702	246.073	0.6082	0.7195	0.5873	0.6516	0.734	0.7608	0.6346	0.7488	0.6806	0.6875	0.9645	0.8647	0.6027	0.6157	1.1059	0.968	1.2325	1.2456	0.95	0.9595	0.7012	0.7598	0.5942	0.649	0.8415	0.8214	0.7936	0.8979	0.7525	0.76	0.7399	0.7775	0.8921	0.896	0.8347	0.8279
6.4505	137.093	0.3048	0.23	0.2515	0.2347	0.2613	0.2621	0.3426	0.2546	0.2677	0.2704	0.3512	0.3328	0.3198	0.2949	0.1882	0.2413	0.2043	0.3437	0.2845	0.2874	0.3181	0.2571	0.27	0.2524	0.3817	0.2595	0.3108	0.2844	0.2734	0.2762	0.3526	0.317	0.2453	0.3118	0.3098	0.3072
6.4514	181.083	0.4076	0.3684	0.3677	0.2953	0.4422	0.4845	0.5043	0.4447	0.4143	0.4185	0.5977	0.3408	0.3932	0.3243	0.6088	0.5366	0.5525	0.4978	0.4815	0.4863	0.4577	0.3633	0.376	0.3056	0.5492	0.5027	0.5217	0.4698	0.4336	0.438	0.5147	0.4934	0.5102	0.5587	0.5245	0.5202
6.5603	183.099	1.0538	1.2134	0.746	0.6561	0.8026	0.7362	0.8612	0.7587	0.8535	0.8621	0.9409	0.8939	0.8732	0.704	1.1168	0.7855	1.0436	0.6912	0.8811	0.89	1.0306	1.1388	0.7819	0.6749	0.9369	0.7563	0.9165	0.7599	0.8652	0.8739	1.0151	1.0601	1.2271	1.0559	1.1006	1.0915
6.5968	173.078	2.2306	2.789	3.2085	2.875	2.1979	2.5186	2.7231	1.988	2.5663	2.5923	2.3165	3.1891	2.7228	2.2519	2.721	2.7695	2.5124	2.6898	2.6466	2.6734	2.2636	2.904	3.1021	2.7449	2.0578	2.6083	2.6971	2.2219	2.6009	2.627	3.2394	2.8326	3.3368	3.2257	3.1905	3.1644
6.5984	111.077	0.9158	0.8138	1.3322	1.1425	0.9289	0.9741	1.1527	1.1374	1.0497	1.0603	0.8797	1.0995	0.9375	1.0746	0.9931	1.1807	1.2788	0.8756	1.0399	1.0504	0.9113	0.89	1.2393	1.1366	1.0936	1.0367	1.1966	1.0971	1.0531	1.0636	1.2707	1.1314	1.2326	1.0999	1.1956	1.1858
6.6858	138.016	0.8025	0.7553	0.5504	0.8084	0.7953	0.7453	0.7268	0.6337	0.7272	0.7346	0.776	0.6534	0.6441	0.5808	0.8445	0.856	0.9507	0.7999	0.7632	0.7709	0.7999	0.7333	0.5768	0.7584	0.9598	0.7811	0.7913	0.6932	0.7403	0.7478	0.9039	0.8816	0.9049	0.8534	0.8949	0.8876
6.6876	157.08	1.2508	0.9824	1.2298	1.9437	1.3405	1.2859	1.2867	1.2344	1.3193	1.3326	1.5402	1.435	1.047	1.1934	1.5881	1.7483	2.0673	1.6593	1.5348	1.5503	1.3302	1.1016	1.1898	1.7718	1.2093	1.417	1.499	1.3768	1.3811	1.395	1.5792	1.577	1.6367	1.751	1.6525	1.6389
6.7124	95.0096	0.1561	0.1723	0.1959	0.2384	0.1743	0.1781	0.212	0.237	0.1955	0.1975	0.1122	0.1125	0.1506	0.1741	0.0946	0.1053	0.1466	0.1697	0.1332	0.1345	0.1458	0.1581	0.1855	0.2244	0.175	0.1613	0.1975	0.2253	0.1808	0.1827	0.195	0.1886	0.1585	0.1772	0.1816	0.1802
6.7136	417.115	15.053	16.1216	14.4664	19.2211	18.6126	15.1639	23.0501	24.9788	18.3334	18.5186	15.1476	9.6675	20.3876	20.8808	12.9247	11.0435	11.97	13.4638	14.4357	14.5815	15.1529	14.5725	16.0347	19.8365	13.7754	14.2675	20.4587	22.5806	17.4501	17.6254	20.234	20.2502	19.3563	19.6807	20.0811	19.9164
6.7149	502.094	0.283	0.2574	0.1785	0.3121	0.2348	0.2497	0.2372	0.1973	0.2438	0.2462	0.1409	0.1654	0.1813	0.2691	0.1643	0.2599	0.2537	0.224	0.2073	0.2094	0.2485	0.2355	0.1801	0.3043	0.2983	0.2549	0.2438	0.2092	0.2359	0.2383	0.2547	0.2915	0.2555	0.2483	0.2652	0.263
6.7174	439.097	1.8146	1.7021	1.7272	2.2849	2.196	2.7076	2.6766	2.0119	2.1401	2.1617	1.9965	1.5109	2.4018	2.0755	1.7656	1.5856	1.5821	1.7836	1.8377	1.8563	1.8697	1.6623	1.9063	2.2544	1.6997	2.449	2.4247	2.0023	2.0756	2.0964	2.1217	2.0114	2.2263	2.2349	2.1703	2.1525
6.7924	127.071	0.2835	0.3001	0.2903	0.3339	0.2993	0.3279	0.2932	0.1992	0.2909	0.2939	0.6017	0.7626	0.7412	0.5827	0.9512	0.4211	0.5646	0.8756	0.6876	0.6945	0.3653	0.4184	0.4056	0.4007	0.4383	0.355	0.3654	0.3817	0.3928	0.3967	0.6654	0.6962	0.6104	0.7356	0.6837	0.6781
6.8016	159.098	1.1653	1.3492	1.2164	1.3564	1.2759	1.1582	1.1192	0.9124	1.1941	1.2062	1.1654	1.4791	1.4893	1.6045	1.143	0.9385	0.8874	1.4018	1.2636	1.2764	1.1712	1.3887	1.2915	1.4332	1.0647	1.114	1.0715	1.0637	1.2183	1.2306	1.3621	1.3784	1.417	1.3559	1.3923	1.3809
6.985	264.03	0.4619	0.3659	0.3988	0.472	0.5049	0.4509	0.4961	0.4718	0.4528	0.4574	0.4601	0.3947	0.3266	0.4758	0.3561	0.2577	0.298	0.3704	0.3674	0.3711	0.4638	0.375	0.3826	0.4777	0.5565	0.4062	0.4506	0.457	0.4337	0.4381	0.591	0.4567	0.4936	0.5378	0.525	0.5207
7.0882	329.066	0.9935	0.7666	0.901	0.991	1.0366	1.1833	0.9555	0.9663	0.9742	0.9841	2.3436	2.4826	2.1585	2.5278	2.3699	2.1401	1.9669	2.5845	2.3217	2.3452	1.3395	1.2037	1.2231	1.3928	1.2177	1.4395	1.2233	1.4152	1.3203	1.3335	1.0615	1.102	1.1502	1.1277	1.1216	1.1124
7.1128	183.001	0.5286	0.5878	0.404	0.5679	0.4828	0.3572	0.5851	0.354	0.4834	0.4883	0.51	0.3958	0.5021	0.4122	0.6543	0.3523	0.4933	0.4587	0.4723	0.4771	0.5266	0.5423	0.4308	0.5339	0.6319	0.3596	0.5677	0.3903	0.4833	0.4882	0.8501	0.6139	0.6335	0.7059	0.7079	0.7021
7.25	171.099	7.0032	8.5732	6.93	10.3605	9.7801	9.757	9.4293	7.54	8.6717	8.7593	11.5215	7.8248	8.8544	10.5098	11.4344	11.0097	13.9778	10.661	10.7242	10.8325	8.1796	8.4271	7.451	10.5022	7.436	10.1761	10.6858	8.5478	9.2387	9.3314	10.4704	10.9717	10.2392	10.8935	10.7512	10.663
7.2511	239.085	0.644	0.3665	0.4166	0.509	0.5042	0.5973	0.4668	0.4848	0.4987	0.5037	0.4452	0.6992	1.0409	0.7687	0.6759	0.6131	0.7171	0.7081	0.7085	0.7157	0.5971	0.4523	0.5764	0.5803	0.7165	0.6074	0.5354	0.5555	0.5545	0.56	0.6326	0.6718	0.6234	0.6241	0.6444	0.6391
7.3256	197.114	1.5974	1.4176	1.6694	0.9853	1.1643	1.6485	1.4962	1.1904	1.3961	1.4102	1.2888	1.4282	1.4599	1.2318	1.7904	1.5345	1.4559	1.0877	1.4097	1.4239	1.5275	1.4274	1.6249	1.058	1.3887	1.6362	1.5012	1.1932	1.4073	1.4214	1.6771	1.7794	1.6866	1.6532	1.7162	1.7022
7.3301	150	0.2881	0.3027	0.2773	0.287	0.3416	0.3008	0.3311	0.4853	0.3267	0.33	0.3608	0.3689	0.2554	0.2826	0.4778	0.4295	0.5197	0.4423	0.3921	0.3961	0.3079	0.3209	0.2732	0.2887	0.3695	0.3367	0.3826	0.4861	0.3451	0.3485	0.398	0.3351	0.348	0.5013	0.3996	0.3963
7.4662	225.05	0.2705	0.2882	0.3623	0.2625	0.2609	0.2071	0.2889	0.1695	0.2637	0.2664	0.3372	0.4507	0.4765	0.3038	0.3328	0.3809	0.3736	0.4125	0.3835	0.3874	0.2887	0.3307	0.393	0.2757	0.3465	0.2536	0.3135	0.2375	0.2955	0.2984	0.3816	0.4005	0.3846	0.3562	0.3846	0.3814
7.4677	209.076	2.4109	2.1784	2.9364	2.599	2.5071	2.361	2.797	1.882	2.459	2.4838	3.159	3.825	3.2187	3.3393	3.3665	2.9176	3.5316	3.7975	3.3944	3.4287	2.612	2.6051	3.0225	2.8138	2.3745	2.5271	3.0129	2.4319	2.7091	2.7363	2.846	2.8497	3.0498	3.3424	3.0525	3.0275
7.4692	125.093	3.2677	2.8923	4.6305	3.3835	3.2187	2.8222	3.7068	2.5669	3.3111	3.3445	3.8808	4.5203	3.7768	3.6351	4.2588	3.8966	4.7326	5.3507	4.2565	4.2995	3.439	3.3178	4.4383	3.4815	3.1264	3.1251	4.0063	3.3618	3.5685	3.6043	3.6812	4.0423	4.1177	4.1785	4.0454	4.0122
7.47	187.094	6.3505	6.288	8.5416	6.2679	6.3025	5.6316	6.946	4.1723	6.3126	6.3763	7.5238	8.0073	7.2245	7.5373	8.7781	7.7417	9.3666	10.8417	8.6276	8.7148	6.6789	7.2586	8.2521	6.6543	6.0717	6.2274	7.6344	6.0273	6.9329	7.0024	7.6267	7.9282	8.0081	8.1535	8.0092	7.9435
7.5018	99.0773	1.1205	0.9926	1.2175	1.2484	1.001	1.0379	1.2052	1.0611	1.1105	1.1217	1.3203	1.2529	1.3837	1.2982	1.0941	0.9067	1.0312	0.9285	1.152	1.1636	1.1766	1.0633	1.2656	1.2736	1.0696	1.015	1.1731	1.0528	1.1272	1.1385	1.1386	1.3566	1.4368	1.0874	1.2675	1.2571
7.5051	145.083	7.8305	7.4956	8.9996	9.6011	7.5999	7.5297	9.357	8.3951	8.3511	8.4354	10.4803	8.5826	7.7485	8.7362	10.5122	10.5895	10.3333	7.3858	9.2961	9.3899	8.5392	7.8075	8.7291	9.4766	7.7629	8.3871	9.7015	8.34	8.6364	8.7231	8.7975	10.5805	10.2377	9.669	9.9204	9.839
7.5066	259.093	1.2157	1.1731	1.2128	1.4226	0.9655	1.0445	0.7958	0.8161	1.0808	1.0917	1.2124	1.0522	1.2358	1.0804	1.2491	1.0654	1.0263	0.6418	1.0704	1.0812	1.221	1.1484	1.2247	1.3496	1.11	1.0605	0.8627	0.7907	1.0842	1.095	1.0595	1.2881	1.3488	0.9945	1.1846	1.1749
7.5125	241.07	0.3796	0.4147	0.3871	0.5579	0.4035	0.3913	0.4044	0.4029	0.4177	0.4219	1.5606	2.4301	2.6638	2.5546	2.4176	2.3893	2.7766	1.5249	2.2897	2.3128	0.6797	0.9257	0.964	1.0726	0.8157	0.905	1.0137	0.7075	0.8932	0.9021	0.4812	0.5981	0.5705	0.4002	0.5177	0.5134
7.5672	171.098	6.8261	6.5781	5.9365	11.0122	7.6335	8.6729	8.1832	7.8274	7.8337	7.9129	8.993	9.4709	10.2824	9.7595	7.2739	5.6754	5.5747	9.3775	8.3009	8.3848	7.4078	7.3414	7.0639	10.8029	6.7343	7.9967	7.6013	8.43	7.9954	8.0757	8.4867	9.0307	9.473	7.9911	8.8337	8.7613
7.5806	365.064	0.6437	0.8485	0.5775	0.7068	0.7624	0.8903	0.6305	0.6547	0.7143	0.7215	1.3127	1.4141	1.22	1.4062	1.2373	1.2084	1.1146	1.2787	1.274	1.2869	0.8159	0.9956	0.7427	0.8922	0.9791	0.9805	0.7604	0.8349	0.8598	0.8684	0.8054	0.734	0.8112	0.7093	0.7727	0.7664
7.6874	277.101	0.6579	0.5648	0.6589	0.3262	0.5078	0.5273	0.6208	0.6333	0.5621	0.5678	0.4418	0.7095	0.4611	0.5401	0.468	0.537	0.5572	0.44	0.5193	0.5246	0.6067	0.6042	0.6123	0.384	0.728	0.5352	0.6109	0.5984	0.5544	0.56	0.5594	0.6345	0.5788	0.5855	0.5955	0.5906
7.6991	425.177	0.6182	0.5972	0.6152	0.6788	0.7174	0.786	0.6322	0.5684	0.6517	0.6583	0.6102	0.7589	0.5473	0.7131	0.4454	0.4122	0.3697	0.5448	0.5502	0.5558	0.6193	0.641	0.6012	0.6943	0.7432	0.6987	0.5717	0.5764	0.6296	0.636	0.7584	0.6243	0.7932	0.793	0.7497	0.7436
7.7651	249.027	0.4163	0.3256	0.2821	0.3842	0.3123	0.2964	0.2377	0.3478	0.3253	0.3286	0.2894	0.3285	0.3329	0.2936	0.2475	0.1748	0.1888	0.3194	0.2719	0.2746	0.3864	0.328	0.2964	0.3649	0.4636	0.2684	0.2277	0.349	0.3136	0.3168	0.3655	0.325	0.2415	0.3106	0.3138	0.3112
7.8719	324.998	0.2944	0.2568	0.2934	0.2885	0.3502	0.2386	0.3816	0.3505	0.3068	0.3098	0.3518	0.4445	0.5752	0.4519	0.393	0.487	0.4731	0.4583	0.4544	0.4589	0.3104	0.3055	0.366	0.3331	0.3725	0.3044	0.4088	0.3876	0.3458	0.3492	0.3786	0.3568	0.3445	0.3291	0.3558	0.3529
7.8751	322.999	0.4086	0.3573	0.3063	0.3119	0.3148	0.2731	0.2764	0.3249	0.3217	0.3249	0.4309	0.3645	0.6109	0.4858	0.4266	0.5075	0.4862	0.4234	0.467	0.4717	0.4163	0.3609	0.3848	0.3594	0.4996	0.3357	0.3327	0.3589	0.3602	0.3638	0.3474	0.3616	0.3643	0.3329	0.3551	0.3522
7.8832	152.032	0.2789	0.2604	0.2891	0.3447	0.2757	0.3075	0.3784	0.2947	0.3037	0.3067	0.3515	0.3214	0.3311	0.4653	0.2577	0.2888	0.2616	0.3214	0.3248	0.3281	0.2986	0.2771	0.3012	0.3789	0.3584	0.3059	0.3525	0.3091	0.3107	0.3138	0.3288	0.3512	0.3232	0.3061	0.3306	0.3279
7.9404	197.114	0.3536	0.6407	0.4727	0.528	0.5128	0.5574	0.5824	0.4029	0.5063	0.5114	0.4671	0.6331	0.3982	0.531	0.3671	0.4426	0.3385	0.468	0.4557	0.4603	0.384	0.642	0.4563	0.534	0.4609	0.5338	0.5261	0.4301	0.4963	0.5013	0.6321	0.5675	0.51	0.5765	0.5773	0.5726
7.9777	211.13	3.8118	2.9573	4.012	2.4027	3.1894	3.5708	3.2883	2.7068	3.2424	3.2751	2.7188	3.8622	3.5128	2.4567	3.2432	2.5845	3.3563	2.2468	2.9977	3.0279	3.555	3.2006	3.9062	2.4405	3.2319	3.3556	3.3392	2.6537	3.1986	3.2307	3.9849	3.8572	3.5942	3.7614	3.8378	3.8063
8.0878	153.088	0.3056	0.3372	0.2485	0.2873	0.3254	0.379	0.3305	0.2894	0.3129	0.316	0.3323	0.2323	0.3185	0.3383	0.4022	0.3253	0.4304	0.35	0.3412	0.3446	0.3139	0.3124	0.2674	0.3032	0.3767	0.3692	0.3594	0.3125	0.3218	0.325	0.3174	0.3413	0.3344	0.3564	0.3408	0.338
8.0906	171.099	3.598	4.0628	3.2843	4.5411	4.1761	3.81	4.9446	3.667	4.0105	4.051	4.3887	3.6401	3.5607	3.7801	4.8054	4.7314	5.3776	4.4255	4.3387	4.3825	3.8158	3.9764	3.3707	4.3925	3.4689	4.0839	5.1055	3.9578	4.1158	4.1571	4.6649	4.8321	4.8837	4.7123	4.8215	4.7819
8.0921	127.107	0.8247	0.8925	0.6795	0.9054	1.1016	0.8055	0.9622	0.7305	0.8627	0.8715	0.9058	1.0714	1.1051	1.173	0.7546	0.7857	0.8213	0.9399	0.9446	0.9541	0.8493	0.9421	0.7904	0.9827	1.0192	0.8087	0.9361	0.8037	0.8882	0.8971	1.0515	1.0153	0.8945	0.9134	0.9785	0.9704
8.1011	239.085	0.3976	0.3532	0.3605	0.4241	0.3554	0.3427	0.388	0.3535	0.3719	0.3756	0.3933	0.4894	0.346	0.3627	0.5351	0.4115	0.4563	0.4709	0.4332	0.4375	0.3985	0.3894	0.3587	0.4127	0.4782	0.3637	0.4094	0.3932	0.3894	0.3933	0.4767	0.4036	0.4258	0.4138	0.4343	0.4308
8.1694	201.107	1.0659	0.9091	1.1771	1.2303	0.8752	1.2735	1.4072	0.9146	1.1066	1.1178	1.9425	1.3641	1.3138	1.5785	1.5195	1.7297	1.9108	1.2077	1.5708	1.5867	1.2926	1.0285	1.2176	1.3314	1.1751	1.4029	1.55	1.0144	1.2301	1.2425	1.3048	1.3931	1.3483	1.3189	1.3548	1.3437
8.1749	223.091	0.5262	0.467	0.4578	0.5633	0.4113	0.5004	0.47	0.4114	0.4759	0.4807	0.6071	0.7471	0.7501	0.5896	0.6252	0.642	0.7133	0.6322	0.6633	0.67	0.5493	0.5401	0.5339	0.5756	0.6591	0.5416	0.5369	0.4796	0.5259	0.5312	0.5228	0.5522	0.6501	0.4342	0.5453	0.5408
8.1808	139.109	0.5852	0.6781	0.5759	0.7473	0.4748	0.7004	0.6456	0.5455	0.6191	0.6254	0.6295	0.8666	0.762	0.7631	0.7034	0.848	0.6082	0.6252	0.7258	0.7331	0.5993	0.7291	0.6258	0.7588	0.7192	0.7452	0.6426	0.5801	0.6495	0.656	0.7145	0.6355	0.7884	0.6498	0.7041	0.6983
8.2001	225.109	1.1818	1.7088	1.4028	1.58	1.4753	1.3608	1.3902	1.4484	1.4435	1.4581	0.9816	0.6664	0.8796	0.7918	0.9553	0.8436	0.9156	0.923	0.8696	0.8784	1.1372	1.4541	1.2778	1.3948	1.0338	1.2427	1.2833	1.3467	1.3065	1.3196	1.6398	1.7433	1.5926	1.7299	1.6933	1.6794
8.2132	165.088	0.5999	0.5837	0.68	0.8394	0.672	0.9499	0.8697	0.8688	0.7579	0.7656	0.5056	0.3846	0.5725	0.611	0.5739	0.4289	0.7336	0.4682	0.5348	0.5402	0.5791	0.5363	0.6563	0.7896	0.6949	0.8267	0.8439	0.7854	0.7057	0.7128	0.6996	0.8318	0.8719	0.9997	0.8593	0.8523
8.2136	328.118	2.8161	4.3773	2.7155	3.8826	2.9969	2.7043	3.4599	3.5848	3.3172	3.3507	1.9515	1.6914	2.1911	2.4162	2.3211	2.6873	2.0131	1.7233	2.1244	2.1458	2.612	3.721	2.5968	3.5475	2.3745	2.7276	3.1261	3.1858	3.0341	3.0646	3.4083	3.3639	3.5543	3.8666	3.5841	3.5547
8.2141	199.076	2.381	3.1962	2.1901	3.1806	2.3892	3.6889	2.2125	3.314	2.8191	2.8475	1.8394	1.4742	1.7028	1.9917	1.8914	1.2294	1.8483	1.4759	1.6816	1.6986	2.2563	2.7774	2.0781	2.9092	2.0511	3.0991	2.1422	2.9143	2.5472	2.5728	2.947	2.7025	2.6364	2.8138	2.803	2.78
8.3626	157.079	1.5765	1.5413	1.6592	1.5734	1.7279	1.6127	2.0372	1.5783	1.6633	1.6801	1.9605	1.5402	1.4506	1.7133	1.5755	1.819	1.7969	1.5399	1.6745	1.6914	1.6814	1.5487	1.6149	1.6248	1.5286	1.6818	1.9967	1.6077	1.6754	1.6922	1.7947	1.9282	1.9743	1.8647	1.9096	1.8939
8.4157	159.099	2.5006	2.5648	2.8096	2.6775	2.3694	3.0423	2.9692	2.362	2.6619	2.6888	2.5503	3.2647	2.9911	3.1055	2.6557	2.4909	2.4927	2.75	2.7876	2.8158	2.5258	2.7543	2.8696	2.8134	2.2962	2.9327	2.8779	2.5229	2.7085	2.7357	3.5516	3.3372	3.5155	3.3069	3.4624	3.434
8.436	193.086	0.2487	0.2007	0.2352	0.2679	0.2463	0.2908	0.239	0.2686	0.2497	0.2522	0.2568	0.2553	0.2938	0.2846	0.3269	0.2768	0.3067	0.3099	0.2888	0.2918	0.252	0.2155	0.2512	0.2748	0.3024	0.2902	0.2587	0.2862	0.2609	0.2636	0.2973	0.2716	0.3551	0.3777	0.3287	0.326
8.5057	185.114	1.0471	0.8721	1.1038	1.0388	1.1252	1.227	0.6674	0.8614	0.9929	1.0029	0.7816	0.692	0.6427	0.6667	0.7431	0.5999	0.6832	0.6241	0.6792	0.686	0.9853	0.831	0.9929	0.9543	1.1824	1.0795	0.6782	0.8206	0.9191	0.9283	1.2436	1.0043	1.1946	1.2318	1.1804	1.1707
8.5109	127.106	0.3769	0.4988	0.4772	0.497	0.5033	0.4905	0.5323	0.5681	0.493	0.498	0.5945	0.515	0.5502	0.6032	0.4613	0.4371	0.3757	0.3481	0.4856	0.4905	0.4338	0.5054	0.498	0.5291	0.5205	0.4819	0.4978	0.5246	0.4939	0.4988	0.544	0.5179	0.5037	0.488	0.5186	0.5143
8.5412	169.083	4.4174	5.883	4.7565	4.9865	4.8052	4.5889	4.7538	4.6457	4.8546	4.9037	5.548	5.7254	5.0686	5.5471	5.0858	4.2213	5.0869	5.035	5.1648	5.2169	4.7252	5.8726	4.8593	5.1793	4.2957	4.542	4.8873	4.864	4.96	5.0098	5.3616	5.2646	5.2554	5.0899	5.2958	5.2524
8.5427	125.093	4.3824	4.5806	4.7003	5.0396	4.8198	4.6572	5.4071	4.3028	4.7362	4.7841	5.3261	5.2342	4.9659	5.7257	4.5356	3.8829	4.3077	4.3331	4.7889	4.8373	4.6428	4.7685	4.7911	5.265	4.2208	4.5072	5.1818	4.4183	4.7759	4.8238	5.0192	4.8692	4.8813	4.5735	4.8846	4.8446
8.5441	237.071	0.3333	0.3169	0.4015	0.4092	0.3815	0.3416	0.4832	0.4454	0.3891	0.393	0.5056	0.5436	0.4959	0.4928	0.3727	0.3043	0.3613	0.4388	0.4394	0.4438	0.3785	0.3757	0.4274	0.4346	0.4542	0.3356	0.457	0.4548	0.404	0.408	0.4554	0.4514	0.4752	0.4508	0.4628	0.459
8.6426	239.125	0.8314	1.1985	0.8202	1.2581	1.0292	0.9804	1.1778	0.9867	1.0353	1.0457	0.3569	0.5279	0.5344	0.4333	0.5992	0.344	0.4014	0.5178	0.4644	0.4691	0.7158	1.0352	0.7522	1.0604	0.8589	0.8281	0.9918	0.8883	0.8967	0.9057	1.3824	1.1452	1.0605	1.2532	1.2226	1.2125
8.6938	243.099	0.4417	0.4105	0.4512	0.5307	0.388	0.5692	0.4573	0.4103	0.4574	0.462	0.4379	0.3532	0.3684	0.3426	0.4548	0.2649	0.3574	0.4489	0.3785	0.3823	0.443	0.3981	0.4326	0.488	0.5316	0.4974	0.4365	0.4307	0.44	0.4444	0.535	0.4988	0.6901	0.6027	0.5875	0.5827
8.7009	185.114	0.6342	0.858	0.6608	0.8117	0.6891	0.8074	0.8204	0.7069	0.7486	0.7561	0.7198	0.825	0.8937	1.1057	0.6228	0.5511	0.6606	0.7862	0.7706	0.7784	0.659	0.854	0.723	0.8948	0.7908	0.7503	0.788	0.7454	0.7583	0.7659	0.7671	0.8201	0.8661	0.8613	0.837	0.8302
8.719	173.11	0.6245	0.5884	0.7779	0.7941	0.7153	0.6804	0.8987	0.6123	0.7115	0.7186	0.7709	0.8858	0.9191	0.8902	0.7053	0.5811	0.6496	0.7719	0.7717	0.7795	0.6646	0.6664	0.8175	0.8265	0.7975	0.662	0.8443	0.6695	0.7306	0.738	0.8488	0.8766	0.7175	0.8643	0.8352	0.8283
8.753	197.114	0.2862	0.4287	0.3612	0.355	0.3238	0.4839	0.3711	0.2916	0.3627	0.3664	0.3822	0.4284	0.5218	0.402	0.4458	0.3867	0.424	0.4799	0.4339	0.4382	0.3119	0.4308	0.4036	0.3705	0.3743	0.464	0.3884	0.3483	0.3827	0.3865	0.432	0.5072	0.527	0.5299	0.5041	0.4999
8.7531	215.121	0.8361	0.8941	0.8791	0.6936	0.7102	0.995	0.6764	0.7342	0.8023	0.8104	0.9201	0.9262	1.1359	1.0138	0.8697	1.1408	0.8925	0.9089	0.976	0.9858	0.8615	0.9067	0.9484	0.7822	1.0338	1.0423	0.7384	0.7984	0.8507	0.8592	0.9267	1.0322	0.9516	1.0703	1.0053	0.997
8.8085	185.114	0.6122	0.7413	0.6912	0.6962	0.6989	0.6814	0.8054	0.6882	0.7019	0.7089	0.7968	0.6969	0.7519	0.7146	0.9305	0.8712	0.7579	0.7812	0.7876	0.7956	0.6619	0.7338	0.71	0.7079	0.7943	0.7368	0.8015	0.7298	0.7274	0.7347	0.7976	0.7301	0.7058	0.7789	0.7607	0.7545
8.8469	199.129	0.6091	0.4983	0.4891	0.6084	0.515	0.6191	0.4549	0.4454	0.5299	0.5353	0.5242	0.6043	0.7261	0.6814	0.6286	0.4662	0.407	0.5619	0.575	0.5808	0.5907	0.5276	0.5514	0.6331	0.7089	0.5864	0.4473	0.4871	0.5442	0.5497	0.516	0.6243	0.5856	0.5679	0.5792	0.5745
8.9306	242.172	6.6661	5.8344	6.3509	8.6896	9.0384	7.0861	5.7106	5.3962	6.8465	6.9157	3.1422	4.9162	5.2323	3.9442	3.4964	4.8425	3.483	4.5763	4.2041	4.2466	5.8099	5.6317	6.1005	7.5664	5.2817	6.5861	5.2006	5.3159	6.2167	6.2791	9.0444	9.2355	8.1057	8.5506	8.8223	8.7499
9.037	173.114	2.9504	3.2322	3.2907	3.2754	3.3313	2.9926	3.596	3.1774	3.2308	3.2634	2.9848	3.7216	4.139	3.7939	3.894	3.0746	3.1492	3.3776	3.5168	3.5524	2.974	3.3719	3.5215	3.4404	2.7036	3.0441	3.5187	3.3094	3.321	3.3544	3.5692	3.5759	3.9008	3.7382	3.7334	3.7027
9.2393	187.13	1.9439	2.5207	2.203	2.4708	1.9618	3.1882	2.7946	1.9817	2.3831	2.4072	1.5328	1.3997	1.3136	0.8154	1.1135	0.8858	0.9569	0.9189	1.1171	1.1284	1.8499	2.2503	1.9895	2.0734	1.6817	2.6334	2.3543	1.7523	2.0763	2.0972	2.4149	2.9627	2.6451	3.0288	2.7908	2.7679
9.3268	223.097	0.5406	0.488	0.4754	0.4154	0.4845	0.4398	0.5275	0.4992	0.4838	0.4887	0.4995	0.6825	0.5489	0.6241	0.5915	0.4979	0.5329	0.6335	0.5764	0.5822	0.533	0.5396	0.4964	0.4728	0.6395	0.4591	0.5343	0.5469	0.5099	0.515	0.5212	0.5976	0.5111	0.5178	0.5423	0.5379
9.3632	315.177	2.3735	1.8151	2.202	2.193	2.1175	2.037	2.3203	2.0947	2.1441	2.1658	2.2399	2.6419	2.9789	2.9067	2.387	2.0641	2.6868	2.8275	2.5916	2.6178	2.3518	2.0329	2.4093	2.3969	2.138	2.0647	2.4375	2.3394	2.2692	2.2919	2.0193	2.3864	2.0009	2.2013	2.1737	2.1559
9.4809	193.156	0.7672	0.6191	0.6711	0.5954	0.5206	0.3769	0.5083	0.6259	0.5856	0.5915	0.5746	0.605	0.7832	0.7475	0.7261	0.4541	0.503	0.7351	0.6411	0.6476	0.7224	0.6186	0.7028	0.6401	0.8669	0.4004	0.5121	0.6702	0.6029	0.6089	0.6128	0.6675	0.5599	0.6224	0.6219	0.6168
9.6463	599.259	0.3399	0.3038	0.3111	0.2775	0.5151	0.4122	0.3306	0.4517	0.3677	0.3715	0.2787	0.3334	0.3371	0.3234	0.409	0.2815	0.2561	0.2889	0.3135	0.3167	0.3262	0.3128	0.3192	0.292	0.3914	0.3831	0.315	0.4203	0.3561	0.3597	0.3284	0.3939	0.2899	0.3583	0.3461	0.3432
9.6772	352.212	0.5328	0.3702	0.3853	0.5517	0.4861	0.4085	0.4892	0.4529	0.4596	0.4642	0.4415	0.68	0.5395	0.531	0.3701	0.4829	0.4937	0.5049	0.5055	0.5106	0.5124	0.4503	0.4262	0.5519	0.6149	0.4317	0.4953	0.4779	0.4737	0.4785	0.6422	0.4547	0.4643	0.5143	0.5241	0.5198
9.6805	213.146	5.4598	9.053	5.3241	6.5686	6.8866	5.946	6.2371	5.71	6.3982	6.4628	1.1486	0.9937	0.8855	0.7213	0.7213	1.0351	1.2504	0.9825	0.9673	0.9771	4.3987	7.0633	4.2301	5.1432	3.9988	4.7539	5.0286	4.6118	5.0609	5.1118	7.7924	8.0306	7.5648	8.1193	7.9563	7.8911
9.7485	421.15	0.5766	0.5411	0.5751	0.6019	0.8215	0.6576	0.6382	0.6924	0.6381	0.6445	0.804	0.6488	0.7394	0.5645	0.6818	0.8237	0.9419	0.5999	0.7255	0.7328	0.6369	0.571	0.6195	0.5984	0.7643	0.7067	0.7222	0.6854	0.6637	0.6704	0.8373	0.8299	0.7718	0.7856	0.8143	0.8076
9.8387	183.135	0.2267	0.3592	0.2198	0.3518	0.3377	0.3514	0.3122	0.2449	0.3005	0.3035	0.3123	0.2641	0.2639	0.4548	0.2958	0.2088	0.2483	0.3289	0.2971	0.3001	0.2495	0.337	0.232	0.3816	0.2994	0.3186	0.2991	0.2731	0.3013	0.3043	0.349	0.3341	0.3901	0.3085	0.3489	0.3461
9.8684	201.144	0.8257	0.6697	0.837	0.8344	0.8532	0.8036	0.8232	0.8727	0.8149	0.8232	0.7876	1.0265	1.0811	1.1813	0.8643	0.7407	0.7802	0.9845	0.9308	0.9402	0.8202	0.7631	0.9029	0.9312	0.9843	0.7958	0.8206	0.9239	0.8488	0.8573	0.8993	0.8916	0.7903	0.8926	0.8772	0.87
9.874	257.175	8.9174	9.2497	8.2427	6.5806	6.9312	7.3357	8.1089	5.2067	7.5716	7.6481	3.0039	3.7113	4.1466	3.7196	3.6518	4.3543	5.3967	4.7336	4.0897	4.131	7.4691	7.8975	7.25	5.9169	6.7901	6.65	7.4998	5.2127	6.7336	6.8012	8.6799	8.6586	8.4964	8.1999	8.5946	8.5242
9.8892	585.322	0.3857	0.3066	0.3158	0.3403	0.483	0.3803	0.2988	0.39	0.3626	0.3662	0.4198	0.3325	0.3642	0.4022	0.3559	0.4463	0.463	0.4345	0.4023	0.4064	0.3963	0.3147	0.3296	0.3595	0.4755	0.401	0.3437	0.4114	0.3746	0.3784	0.4539	0.3158	0.396	0.328	0.3772	0.3741
9.9203	343.209	1.364	1.5893	1.5623	1.5789	1.6313	1.6192	1.4144	1.4476	1.5259	1.5413	1.9125	1.8081	1.5949	1.6259	1.9315	2.0237	2.1742	2.0047	1.8844	1.9035	1.5094	1.6525	1.5784	1.6067	1.3722	1.7389	1.6227	1.63	1.625	1.6413	1.6499	1.8697	1.5546	1.6524	1.6986	1.6847
9.9505	243.192	2.3556	2.6937	2.5063	1.4968	1.7922	2.9111	2.0891	2.3963	2.2801	2.3032	1.7561	1.5534	2.0346	1.9779	1.9382	1.517	1.909	1.6796	1.7957	1.8139	2.2161	2.4192	2.3998	1.6344	2.0146	2.5852	2.0645	2.2681	2.1704	2.1922	2.4689	2.5191	2.3933	2.4405	2.4803	2.4599
9.9683	239.064	0.5334	0.6436	0.468	0.6796	0.5431	0.5405	0.4811	0.4968	0.5483	0.5538	0.593	0.6388	0.5634	0.6445	0.4862	0.5614	0.5346	0.5318	0.5692	0.575	0.5511	0.6456	0.4945	0.6774	0.6614	0.5513	0.4997	0.5184	0.5566	0.5622	0.6499	0.595	0.5792	0.6051	0.6134	0.6084
9.9866	525.266	1.3554	1.3047	1.598	1.339	1.2457	1.2504	1.636	1.3716	1.3876	1.4016	2.4198	1.8717	1.581	1.5272	1.5016	1.5439	2.1951	1.7229	1.7954	1.8135	1.631	1.4544	1.6018	1.4004	1.4828	1.338	1.7953	1.4981	1.4984	1.5134	1.2512	1.3334	1.4292	1.3563	1.3561	1.345
10.0332	239.161	12.2341	15.8462	12.1293	15.344	16.6725	18.5589	18.7196	11.7902	15.1619	15.315	2.7316	2.3409	2.4103	1.8809	2.8516	3.333	3.0027	1.986	2.5671	2.5931	9.8963	12.5153	9.7363	12.0643	8.9966	14.8641	14.9012	9.5114	12.0625	12.1838	16.7946	15.4134	15.6414	16.4361	16.2337	16.1006
10.0765	375.178	0.5906	0.4443	0.6112	0.45	0.41	0.476	0.576	0.4407	0.4999	0.5049	0.6558	1.0186	1.102	0.9898	0.9207	0.6079	0.5606	0.943	0.8498	0.8584	0.61	0.5915	0.7382	0.5921	0.7321	0.5145	0.5779	0.5836	0.5911	0.597	0.6036	0.5028	0.4433	0.6743	0.5616	0.557
10.1956	351.18	0.4822	0.5151	0.5012	0.5413	0.5385	0.4826	0.5156	0.4974	0.5092	0.5144	0.5064	0.4477	0.3842	0.432	0.4975	0.4866	0.6061	0.5653	0.4907	0.4957	0.4907	0.5007	0.4742	0.5188	0.5889	0.4885	0.5439	0.5277	0.5074	0.5125	0.4507	0.4255	0.4695	0.4732	0.4593	0.4556
10.2253	335.225	2.4685	2.2336	2.8918	2.7509	2.7038	2.3982	3.0798	3.0326	2.5185	2.2787	13.6913	16.9653	18.6635	20.2199	18.034	17.3268	16.8513	13.0343	13.9694	17.3044	5.315	5.9645	6.8892	7.233	4.8318	6.231	6.6243	5.7339	5.4271	6.089	1.6273	1.3646	1.4876	1.5755	1.529	1.5165
10.27	225.146	0.2801	0.3038	0.2719	0.31	0.323	0.2696	0.3426	0.327	0.3035	0.3066	0.3285	0.4671	0.327	0.4471	0.3598	0.3237	0.2638	0.4259	0.3679	0.3716	0.2937	0.3466	0.2872	0.3481	0.3525	0.2862	0.326	0.3611	0.3215	0.3247	0.3879	0.2939	0.2542	0.3029	0.3129	0.3103
10.2976	376.221	8.4192	7.2788	9.4837	6.3288	7.5944	8.0864	5.5645	7.9899	7.5932	7.6699	11.9837	9.1762	9.4008	7.1156	4.94	8.6371	8.5787	6.9824	8.3518	8.4362	9.3618	7.7943	9.5107	6.5927	8.5108	8.3094	6.3902	7.9252	7.8272	7.9058	7.3093	7.5369	7.5717	7.3989	7.5295	7.4678
10.302	309.203	8.932	12.9514	8.1235	11.7756	9.4768	10.7928	13.1734	8.6861	10.489	10.5949	3.156	2.1183	2.2291	2.7382	2.3038	3.3794	3.0799	2.7674	2.7215	2.749	7.5185	10.2808	6.676	9.5888	6.835	9.0118	10.733	7.3496	8.5838	8.6701	12.265	11.1776	12.0427	11.498	11.8645	11.7672
10.3132	355.185	2.1328	2.2404	2.0491	2.0951	2.1536	3.3303	2.9432	2.5462	2.4363	2.4609	0.5021	0.5599	0.511	0.507	0.5113	0.808	0.7279	0.6698	0.5996	0.6057	1.7318	1.8273	1.671	1.7111	1.5743	2.7208	2.4081	2.1173	1.9856	2.0056	2.2541	2.2458	2.0301	2.0068	2.1558	2.1381
10.363	371.239	1.1977	1.1909	1.4064	1.2373	1.3997	1.5476	1.5139	1.5584	1.3815	1.3954	1.3872	1.3203	1.4499	1.3566	1.6457	1.8366	1.5918	1.7901	1.5473	1.5629	1.2516	1.2295	1.4245	1.2801	1.1378	1.6371	1.5492	1.6582	1.4311	1.4454	1.3653	1.27	1.3027	1.3109	1.3255	1.3146
10.3655	221.151	1.3017	1.4993	1.178	1.5432	1.137	1.1042	1.6181	1.1822	1.3205	1.3338	0.9508	0.8535	0.7893	1.0446	1.068	1.1615	1.2525	0.7683	0.9861	0.996	1.2197	1.3437	1.0858	1.4315	1.1088	1.1301	1.5413	1.1031	1.2433	1.2558	1.2674	1.483	1.3674	1.3924	1.3915	1.3801
10.3703	269.208	1.305	1.8848	1.5023	1.544	1.4998	1.7916	1.5375	1.5099	1.5719	1.5877	1.9877	1.6873	1.4847	1.6445	2.13	2.6098	2.3848	2.0221	1.9939	2.014	1.484	1.8444	1.5054	1.5851	1.3491	2.0186	1.7693	1.6821	1.6873	1.7042	1.705	1.4919	1.4485	1.5045	1.553	1.5403
10.3742	553.297	1.7212	1.2102	1.326	1.221	1.2476	1.8406	1.649	1.657	1.4841	1.4991	2.3887	2.1486	2.6401	2.3962	2.231	2.608	3.2375	3.0323	2.5853	2.6114	1.8985	1.4532	1.6645	1.5329	1.7259	2.0551	2.0711	2.0594	1.7707	1.7885	1.3894	1.7029	1.285	1.5659	1.5008	1.4885
10.3749	575.281	0.4112	0.2938	0.4477	0.3434	0.352	0.4799	0.4288	0.4438	0.4001	0.4041	0.6663	0.8553	0.595	0.5652	0.5018	0.6826	0.7198	0.7331	0.6649	0.6716	0.4777	0.437	0.4872	0.4034	0.5732	0.5365	0.5074	0.5308	0.4692	0.4739	0.4048	0.4618	0.4425	0.4217	0.4371	0.4335
10.4013	197.151	9.1223	12.0725	9.4042	13.5676	12.331	11.3449	10.2173	9.1	10.895	11.005	11.1142	12.0423	12.0986	13.7143	9.9095	9.1075	10.1362	10.3947	11.0647	11.1764	9.6714	12.1252	10.1321	13.7407	8.7922	10.8899	10.3009	9.6674	10.9985	11.1089	10.7592	12.71	10.5398	12.3918	11.7174	11.6213
10.4023	267.193	4.272	6.7589	4.7004	6.1463	5.7979	5.2431	7.3584	5.1069	5.673	5.7303	1.7977	1.5594	2.2579	2.0035	1.5885	2.1498	1.3506	1.3861	1.7617	1.7795	3.6688	5.4798	4.1073	5.1513	3.3352	4.5075	5.9009	4.2579	4.7158	4.7632	5.443	6.9308	6.454	6.5308	6.4037	6.3512
10.4097	476.276	0.8382	0.8283	0.9281	0.6543	0.861	0.7146	1.0641	0.8283	0.8396	0.8481	0.9083	0.9694	0.8405	1.1907	0.6382	0.7807	0.6028	0.8652	0.8495	0.8581	0.8601	0.8681	0.9107	0.7976	1.0322	0.7388	0.9573	0.8587	0.8468	0.8553	0.8153	0.8122	0.8038	0.9316	0.8492	0.8423
10.4122	536.295	0.858	0.8731	1.0588	0.5627	0.9036	0.6706	0.8135	0.7819	0.8153	0.8235	1.0418	0.9939	1.1124	1.0573	0.9981	0.9374	0.8072	0.9453	0.9867	0.9966	0.9087	0.908	1.0777	0.6945	1.0905	0.7455	0.8202	0.8443	0.8631	0.8718	0.8228	0.9757	0.8987	0.8242	0.8892	0.882
10.4128	250.14	0.8676	1.002	0.7631	1.3472	1.3872	0.9653	0.8495	0.9992	1.0226	1.033	1.0479	1.2497	1.1677	1.3044	1.0513	0.7795	1.1001	0.9223	1.0779	1.0888	0.9175	1.0696	0.8691	1.3498	1.101	0.9278	0.9221	1.004	1.0423	1.0527	0.9872	1.2243	1.1964	1.1257	1.1448	1.1355
10.4164	185.15	1.031	1.3584	1.0259	1.1368	1.0679	1.1597	1.2517	1.1778	1.1512	1.1628	1.0699	1.2311	1.5923	1.477	1.4189	1.2748	1.2758	1.2178	1.3197	1.333	1.046	1.333	1.1741	1.2349	0.9509	1.2009	1.2706	1.2177	1.2002	1.2122	1.2346	1.5893	1.5019	1.6557	1.5105	1.4981
10.419	271.224	7.6318	6.9704	7.5176	9.3323	8.0873	11.4808	9.127	6.8046	8.369	8.4535	3.132	3.0576	3.2996	3.1393	2.7322	3.5311	3.61	3.3468	3.2311	3.2637	6.534	6.0173	6.4904	7.8464	5.94	9.57	7.8127	6.067	7.1168	7.1883	8.5603	9.6757	8.4291	8.8057	8.9573	8.8838
10.4306	339.197	0.8418	0.8473	0.7819	0.8207	0.7846	1.1499	1.1662	0.8213	0.9017	0.9108	0.6123	0.8269	0.7578	0.5207	0.5868	0.5858	0.7331	0.7063	0.6662	0.6729	0.7881	0.8464	0.7798	0.7524	0.9457	1.0177	1.0676	0.8116	0.8472	0.8557	0.6483	0.8503	0.8195	0.9395	0.8226	0.8159
10.4808	586.311	1.2177	1.0103	1.0724	1.0943	1.0348	0.7357	1.0664	1.4319	1.0829	1.0939	1.2755	0.8562	0.7376	0.6792	1.046	1.0053	1.1154	0.9212	0.9546	0.9642	1.2384	0.9764	0.9933	0.9994	1.1259	0.812	1.0898	1.3336	1.0565	1.0671	1.0256	1.153	0.945	0.8752	1.0098	1.0015
10.541	567.311	1.1665	1.1506	0.9399	0.844	0.7403	0.9918	1.2806	0.9679	1.0102	1.0204	1.3423	1.3249	1.2446	1.3102	1.6572	1.4312	1.7231	1.6397	1.4592	1.4739	1.2168	1.2004	1.0216	0.9713	1.1062	1.114	1.4066	1.1684	1.1293	1.1406	1.0977	1.0672	1.0698	0.9084	1.0462	1.0377
10.6053	223.167	16.3724	20.9361	16.327	22.259	12.4685	16.1647	21.9088	16.243	17.8349	18.0151	8.1051	6.8295	7.3678	7.1112	6.07	9.8999	10.5215	6.9513	7.857	7.9364	14.3674	17.4789	14.147	18.6189	13.0613	14.7315	19.2274	14.21	15.4119	15.5668	19.4196	20.0445	19.8554	18.8099	19.7296	19.5679
10.6108	291.154	0.6706	0.9208	0.8534	0.838	0.5835	0.7561	0.7599	0.6605	0.7554	0.763	0.483	0.4582	0.4404	0.3252	0.4132	0.2515	0.5847	0.4821	0.4298	0.4341	0.6266	0.8086	0.7534	0.7156	0.7519	0.6351	0.723	0.6302	0.6773	0.6841	0.7808	0.8238	0.6511	0.5614	0.7114	0.7056
10.6108	366.206	0.5928	0.6272	0.6718	0.5754	0.4879	0.5584	0.7489	0.4093	0.584	0.5899	0.8527	0.6829	0.676	0.6466	0.755	0.8323	1.0001	0.8955	0.7926	0.8006	0.6614	0.6444	0.6763	0.5993	0.7937	0.634	0.8206	0.5472	0.64	0.6464	0.7991	0.5999	0.5832	0.5784	0.6466	0.6413
10.6419	243.192	2.3539	2.3064	2.6291	2.218	2.4903	2.7827	2.6378	2.3393	2.4697	2.4946	2.1365	2.5258	2.2859	2.2312	2.1482	1.8254	1.9898	1.8734	2.127	2.1485	2.3109	2.3733	2.5557	2.2435	2.1008	2.5669	2.4994	2.2755	2.3968	2.4209	2.6667	2.7651	2.5941	3.0432	2.7952	2.7723
10.6519	288.193	0.4086	0.5093	0.4982	0.2848	0.4461	0.4567	0.312	0.4209	0.4171	0.4213	0.2923	0.3145	0.341	0.2698	0.438	0.4457	0.2783	0.289	0.3336	0.3369	0.3813	0.4627	0.461	0.2838	0.4576	0.4586	0.3066	0.3968	0.3983	0.4023	0.3631	0.4277	0.4536	0.5181	0.4451	0.4414
10.6678	564.327	23.728	23.7267	29.5061	22.2576	23.5287	17.942	21.2455	22.8136	23.0935	23.3268	20.7928	31.2672	32.4822	27.9538	28.364	23.2622	21.9742	27.4497	26.6933	26.9629	23.1066	25.7493	30.4067	23.9327	21.006	19.4823	21.6482	24.6009	24.1319	24.3741	19.6867	18.9804	19.6703	19.3849	19.6268	19.4659
10.6704	476.273	3.6513	2.7781	3.3576	3.0408	4.2613	4.0475	3.4727	3.2237	3.4791	3.5143	3.4021	3.051	3.2653	3.8417	3.7214	4.1844	3.608	3.0691	3.5179	3.5534	3.6068	2.8609	3.3512	3.2754	3.2789	4.1237	3.5427	3.2637	3.5083	3.5435	3.3587	3.6688	3.818	4.0387	3.7586	3.7278
10.6706	500.274	3.2102	3.7642	3.6561	3.1461	4.4086	2.851	3.6333	3.3633	3.5041	3.5395	2.6541	2.2958	1.8842	2.4001	2.4588	2.7393	2.6737	2.5174	2.4529	2.4777	3.086	3.4123	3.2271	2.9873	2.8054	2.8516	3.4256	3.2253	3.2579	3.2906	3.7422	3.6026	4.0662	4.2039	3.9432	3.9108
10.6805	742.498	1.8824	2.0906	1.8455	2.5726	2.0118	2.3679	2.3269	1.8738	2.1214	2.1429	1.4935	1.2774	1.3417	1.7915	1.4726	1.8465	2.0321	1.5605	1.602	1.6182	1.7937	1.8957	1.7276	2.3991	1.6306	2.2591	2.2754	1.8384	2.0019	2.022	1.8858	1.7966	1.7111	1.7454	1.8028	1.788
10.6821	199.167	17.0415	16.2511	17.598	21.0868	18.5841	20.7891	19.2679	16.8293	18.431	18.6171	18.0962	20.4641	23.0909	20.7166	20.0733	14.9657	22.0495	19.6747	19.5164	19.7135	17.3939	16.6386	19.074	21.2033	15.8126	19.5157	20.1741	17.997	18.8078	18.9966	20.2341	18.8541	19.3507	18.6791	19.4742	19.3145
10.6938	1107.66	3.8735	4.8151	4.8311	3.5535	4.8994	3.986	4.615	4.2882	4.3577	4.4017	4.3729	4.2346	4.3836	4.6391	3.5413	4.109	3.775	4.0692	4.1406	4.1824	4.0192	4.6926	4.7425	3.8659	3.6538	4.0581	4.4478	4.3379	4.3271	4.3705	3.8632	3.4828	3.5933	3.4563	3.6353	3.6054
10.6976	578.299	0.7327	0.788	0.7865	0.7906	0.8092	0.9191	0.8385	0.6059	0.7838	0.7917	0.7263	0.8906	0.878	0.8341	0.6611	0.7724	0.6811	0.851	0.7868	0.7948	0.7348	0.8178	0.8136	0.8096	0.8817	0.8911	0.8069	0.6854	0.7889	0.7969	0.7985	0.6496	0.8109	0.7457	0.7588	0.7525
10.7026	632.35	1.8462	1.8988	2.6225	1.9041	2.0422	1.7532	1.9522	1.6737	1.9616	1.9814	1.7996	1.8676	2.2163	2.1136	2.0669	1.6149	1.5537	2.2256	1.9323	1.9518	1.8438	1.9004	2.5332	1.9766	1.6761	1.7358	1.8705	1.8604	1.9651	1.9848	1.5495	1.4741	1.5908	1.5904	1.5669	1.554
10.7029	605.316	1.2796	1.029	1.5866	1.3654	1.4695	1.2901	1.2789	1.7532	1.3815	1.3955	1.4432	1.1195	1.0048	1.1822	1.3589	1.4258	1.6056	1.2575	1.2997	1.3128	1.3274	1.057	1.4477	1.3323	1.2067	1.3379	1.3753	1.6669	1.3685	1.3823	1.2551	0.9707	1.2674	1.0121	1.1377	1.1284
10.7038	407.286	0.8838	1.0459	0.9462	0.5785	1.1935	1.1392	1.1933	0.903	0.9854	0.9954	0.5221	1.0675	0.8608	1.0654	0.8081	1.2454	0.6527	0.7638	0.8732	0.882	0.7969	1.0566	0.9294	0.7084	0.9563	1.1779	1.0676	0.889	0.9625	0.9722	0.9872	1.1946	1.0207	1.0872	1.0833	1.0744
10.7057	528.305	14.8366	12.8013	13.8424	14.048	14.7587	13.0042	12.4105	16.4451	14.0184	14.1599	12.6482	11.984	11.5377	11.9136	13.5376	14.5954	15.5656	14.1268	13.2386	13.3723	14.3589	12.6589	13.3303	13.6442	13.0536	13.5428	13.342	16.2477	13.8992	14.0388	11.9226	11.9976	11.9628	11.4591	11.9551	11.857
10.7058	656.348	1.0701	1.157	1.3346	1.3033	1.3687	0.9187	1.2905	1.2906	1.2167	1.229	0.8985	1.3059	1.134	1.1507	1.1854	1.0999	0.8538	1.2439	1.109	1.1202	1.0322	1.2004	1.2907	1.2774	0.9383	0.9743	1.1923	1.3106	1.1962	1.2082	0.9747	0.8543	0.9142	0.7629	0.8854	0.8781
10.7069	588.327	30.9959	27.3693	30.8207	30.2053	31.3659	36.0587	28.3714	27.082	30.2837	30.5895	28.56	25.8146	26.2493	26.0943	30.1566	32.4912	33.2135	31.5312	29.2638	29.5594	30.5373	27.1136	29.822	29.459	27.7612	35.5166	29.8961	28.927	30.1943	30.4974	24.4721	26.4301	26.8185	25.8712	26.1596	25.9451
10.708	399.269	0.4441	0.4548	0.4916	0.3377	0.4642	0.5323	0.4819	0.5257	0.4665	0.4713	0.5968	0.4244	0.4655	0.4756	0.456	0.4571	0.5689	0.5338	0.4973	0.5023	0.4849	0.4494	0.4875	0.3762	0.5819	0.5185	0.509	0.541	0.4769	0.4817	0.4776	0.3545	0.5662	0.4667	0.471	0.4671
10.7092	629.316	0.971	0.9494	1.1024	0.7509	1.006	0.8593	1.2088	1.0045	0.9815	0.9915	0.5253	0.9175	0.826	0.9611	0.9064	0.875	0.6909	0.7031	0.8007	0.8088	0.8634	0.9461	1.0382	0.812	1.036	0.8721	1.089	0.9505	0.9413	0.9507	0.7496	0.6684	0.6681	0.7288	0.7108	0.705
10.7095	612.327	17.8985	18.2921	17.2955	14.5191	16.8898	15.725	16.5947	16.0204	16.6544	16.8226	11.9359	15.3219	14.7441	15.5352	15.0388	13.8693	11.9143	14.4338	14.3492	14.4941	16.4832	18.1386	16.7386	14.9234	14.9847	15.4121	15.5701	16.0044	16.1643	16.3266	14.2856	13.4779	14.4946	12.8757	13.9227	13.8085
10.7097	1131.66	5.4518	4.6619	4.9856	5.5477	5.5335	6.1157	4.4701	4.4731	5.1549	5.207	4.5322	3.991	3.6606	4.5631	4.0512	4.9925	5.1492	4.7009	4.4551	4.5001	5.2471	4.5158	4.6762	5.3521	4.7701	5.8916	4.689	4.6447	5.0067	5.057	4.0674	3.9587	4.5107	3.7687	4.1176	4.0838
10.7106	552.306	8.1194	7.6995	7.9032	6.6821	7.4688	6.7105	7.649	7.3246	7.4446	7.5198	5.5891	7.682	6.4216	7.1018	6.9706	6.0091	5.3245	6.0216	6.39	6.4546	7.5214	7.7336	7.569	6.8559	6.8377	6.6	7.1341	7.1657	7.2195	7.292	6.1428	6.0391	6.1704	5.3003	5.9729	5.9239
10.7141	1155.66	3.098	3.5733	3.3435	3.6452	2.7741	2.9821	3.0517	2.8253	3.1617	3.1936	3.1607	2.9898	3.1396	2.638	2.6465	2.8557	2.5286	2.4353	2.7993	2.8276	3.1295	3.4438	3.3089	3.4248	2.845	2.9803	2.9494	2.7936	3.0876	3.1186	2.2356	2.505	2.2185	2.5933	2.4122	2.3924
10.719	602.298	0.7667	0.6191	0.7432	0.7246	0.6947	0.6608	0.8038	0.5729	0.6982	0.7053	0.5372	0.8534	0.6966	0.973	0.6965	0.6513	0.6667	0.5644	0.7049	0.712	0.7126	0.6814	0.7352	0.7952	0.8551	0.6651	0.777	0.585	0.7038	0.7109	0.4737	0.4833	0.5359	0.6244	0.5347	0.5303
10.7268	524.274	10.5222	11.4953	10.202	8.1413	11.3888	9.1004	6.6637	11.5639	9.8847	9.9845	7.1297	6.4587	5.1489	6.7012	6.5747	5.9844	5.854	5.397	6.1561	6.2183	9.7187	10.281	8.9775	7.8555	8.8351	8.3984	6.5251	10.2342	8.9971	9.0875	9.9179	9.997	9.4324	9.8204	9.8908	9.8097
10.7349	529.309	4.8184	4.4412	4.2075	4.3058	5.4214	3.922	4.0407	3.8018	4.3699	4.414	4.1476	3.7117	3.6003	3.4318	4.2399	4.655	4.6408	4.123	4.0688	4.1099	4.6733	4.2792	4.0754	4.126	4.2485	4.149	4.235	3.9812	4.318	4.3614	3.3628	3.722	3.7544	3.5471	3.6329	3.6031
10.7428	358.255	0.2833	0.3351	0.2827	0.4102	0.3276	0.344	0.2361	0.2475	0.3083	0.3114	0.2664	0.2951	0.268	0.3791	0.2721	0.2912	0.223	0.3285	0.2904	0.2934	0.2805	0.3267	0.2804	0.4064	0.3366	0.334	0.2352	0.275	0.3055	0.3086	0.2672	0.27	0.2637	0.3147	0.2817	0.2794
10.7472	500.274	24.9014	25.5659	24.9493	21.2696	29.2018	18.1068	31.9895	24.5435	25.066	25.3192	20.797	17.6472	16.7904	13.4272	16.1776	18.1742	16.6477	16.5766	17.0297	17.2018	23.9907	23.6943	23.015	19.4825	21.8097	18.3088	28.4022	23.0658	23.174	23.4067	24.4882	23.9459	23.7022	24.7113	24.4565	24.2559
10.7559	476.274	22.9591	17.6895	22.3283	17.2511	25.2011	25.5809	24.3267	23.9384	22.4094	22.6357	28.4208	21.1075	20.6026	21.0381	23.5937	21.4908	19.3472	23.9582	22.4449	22.6716	24.4543	18.641	22.0053	18.3893	22.2312	24.7985	23.3047	24.5421	22.543	22.7693	22.0264	20.0924	20.6684	20.5282	21.0392	20.8667
10.7617	564.327	35.8891	30.3545	31.7104	29.5126	29.2276	26.8462	26.9723	29.4789	29.999	30.302	29.998	32.9873	42.2992	36.3942	35.5366	30.6892	28.6181	35.8055	34.041	34.3849	34.5827	31.1711	34.5445	31.5625	31.4388	28.1005	27.6674	31.8766	31.1875	31.5006	25.035	23.5767	24.7488	24.1983	24.6361	24.434
10.7769	1059.66	4.3787	3.5249	4.2888	3.8181	3.8643	3.6179	4.2717	3.5325	3.9121	3.9516	3.814	4.0912	5.3134	4.6222	4.1478	4.018	3.722	4.5589	4.2859	4.3292	4.2582	3.6855	4.5692	4.0613	3.8711	3.7569	4.1751	3.8902	4.0284	4.0688	2.9522	2.7241	2.4929	3.0105	2.8232	2.8
10.781	452.274	5.4922	7.4111	7.1639	4.8047	7.435	5.5332	5.9846	7.311	6.392	6.4565	3.9894	6.0749	4.5495	5.1753	5.3044	3.723	3.7932	4.6395	4.6562	4.7032	5.1404	7.1108	6.5399	4.9473	4.6731	5.1279	5.4866	6.7925	5.9887	6.0489	5.8518	6.1913	6.2085	6.5869	6.2723	6.2209
10.8055	225.182	12.0935	10.0933	10.9104	15.1309	8.7065	16.1139	14.4909	12.302	12.4802	12.6062	9.0934	9.9173	14.867	12.336	11.7497	9.5424	9.7651	11.3067	11.0722	11.184	11.397	10.0993	11.9646	14.5695	10.3609	14.6019	13.4332	12.3483	12.1937	12.3161	12.5413	12.7286	11.9408	11.5947	12.3246	12.2235
10.8057	768.514	0.506	0.4374	0.6046	0.5481	0.4212	0.6266	0.5045	0.3862	0.5043	0.5094	0.2613	0.429	0.3548	0.297	0.3166	0.2787	0.2686	0.2937	0.3125	0.3156	0.4468	0.4375	0.5446	0.4896	0.5361	0.5442	0.4495	0.3716	0.4586	0.4632	0.3566	0.4047	0.3517	0.458	0.3967	0.3935
10.8076	383.286	0.7605	0.8085	0.7897	0.7553	0.9856	0.9283	0.848	1.0698	0.8682	0.877	0.6617	0.7325	0.746	0.6521	0.5213	0.8457	0.7027	0.6295	0.6864	0.6934	0.7394	0.7934	0.7827	0.7365	0.8873	0.9167	0.8196	0.981	0.8271	0.8354	0.9874	1.0284	0.8533	0.8842	0.9478	0.94
10.8078	614.336	9.9029	9.553	10.5827	7.1518	8.3624	7.1163	8.3981	9.3929	8.8075	8.8965	6.9511	8.106	10.3283	9.0928	9.2978	8.9799	6.6496	9.4709	9.1096	9.2016	9.2075	10.2454	10.5719	7.7183	8.3705	7.6643	8.0377	9.6482	8.9328	9.0225	8.1395	7.3169	8.0605	7.4934	7.8309	7.7667
10.8234	290.209	0.3846	0.5042	0.5424	0.2917	0.6055	0.5849	0.5717	0.4964	0.4977	0.5027	0.2677	0.4723	0.3729	0.3211	0.6303	0.5916	0.4424	0.386	0.4355	0.4399	0.357	0.4987	0.5023	0.3021	0.4284	0.5926	0.5445	0.4798	0.4847	0.4896	0.5122	0.4912	0.6201	0.558	0.5509	0.5464
10.8663	540.326	32.7363	35.4949	36.3056	35.2079	35.0543	39.2554	34.879	33.8059	35.3424	35.6994	38.7989	30.3267	32.8218	35.1417	38.4425	40.0758	42.6834	37.2681	36.9449	37.318	34.4326	34.3674	35.6092	35.5431	31.3024	39.8653	37.2258	35.5599	35.944	36.3049	31.103	30.7649	29.3069	29.2786	30.4175	30.1681
10.8666	63.7024	0.3793	0.475	0.4017	0.5201	0.7227	0.5043	0.4844	0.4857	0.4967	0.5017	0.5028	0.3373	0.4435	0.5132	0.4085	0.437	0.5262	0.4678	0.4545	0.4591	0.4124	0.4426	0.4143	0.5235	0.4949	0.4923	0.5	0.4931	0.4888	0.4937	0.3504	0.4605	0.3403	0.3125	0.3696	0.3666
10.8715	584.352	2.5533	2.8988	2.9571	2.9857	3.2578	2.7188	2.5133	2.7021	2.8234	2.8519	3.4685	2.4291	2.5893	2.6995	3.2475	3.38	3.3993	3.0703	3.0354	3.0661	2.7973	2.7947	2.8792	2.9426	2.543	2.9152	2.765	2.8663	2.8927	2.9217	2.3587	2.4862	2.2966	2.2697	2.3766	2.3571
10.8733	63.757	0.3762	0.4672	0.2534	0.3341	0.2548	0.4364	0.4192	0.3741	0.3644	0.3681	0.4296	0.2927	0.3625	0.3399	0.3156	0.2785	0.3546	0.2605	0.3292	0.3326	0.3916	0.4255	0.2822	0.3389	0.4699	0.4006	0.407	0.3536	0.3576	0.3611	0.2981	0.3326	0.299	0.2209	0.2906	0.2882
10.8759	655.417	4.2264	3.9704	5.1114	6.2968	6.2922	4.266	5.2847	4.8647	5.0391	5.09	5.2306	4.1145	4.6274	4.6199	2.2688	6.667	6.4462	5.8895	4.983	5.0333	4.5013	4.0266	5.015	5.9322	4.0921	4.922	5.6349	5.2553	5.0529	5.1037	5.0004	4.342	4.8534	4.7696	4.7892	4.75
10.8762	271.224	1.4988	1.3825	1.3988	1.402	1.2521	2.0021	1.3982	1.3727	1.4634	1.4782	1.4569	0.9624	1.616	1.303	1.3894	1.3942	1.3533	1.332	1.3509	1.3645	1.4958	1.2833	1.4607	1.3908	1.3598	1.8675	1.401	1.3963	1.4431	1.4576	1.4003	1.6341	1.2279	1.4589	1.4447	1.4329
10.8785	1035.66	8.8768	8.391	8.2611	8.9153	8.8616	10.6741	8.8289	8.5912	8.925	9.0152	8.935	7.0646	7.6556	7.5685	7.9018	9.2062	9.5153	9.0244	8.3589	8.4434	8.9363	8.098	8.1499	8.661	8.1239	10.4086	9.0941	8.9197	8.8315	8.9202	6.8689	6.9668	6.6282	6.8092	6.8871	6.8307
10.8856	770.529	1.7455	0.9545	1.5535	1.1521	1.0748	1.3543	1.2399	1.4349	1.3137	1.327	0.3561	0.433	0.4598	0.293	0.4223	0.4165	0.3748	0.569	0.4156	0.4198	1.4035	0.8276	1.2852	0.9446	1.2759	1.1289	1.0319	1.2435	1.094	1.105	1.158	1.2157	0.9965	1.0448	1.1149	1.1058
10.8856	557.321	1.8822	1.9551	2.0231	2.0391	2.2896	1.8654	2.1345	1.9808	2.0212	2.0416	1.5894	1.6088	1.6286	1.878	2.4454	2.1219	2.3178	1.7875	1.9222	1.9416	1.8178	1.8774	1.9337	2.0184	1.6525	1.9499	2.203	1.9796	2.0074	2.0276	1.7411	1.7103	1.394	1.5854	1.6239	1.6106
10.8892	530.305	1.4217	1.3946	1.4695	1.6339	1.4574	1.2701	1.072	1.3133	1.3791	1.393	1.0295	1.7143	1.9541	1.4017	1.738	1.6537	1.3439	1.6687	1.563	1.5788	1.3298	1.4823	1.5993	1.591	1.2089	1.3809	1.1523	1.4394	1.4332	1.4476	1.3104	1.1852	1.1965	1.1596	1.2252	1.2151
10.8899	626.272	0.3815	0.4322	0.3757	0.3909	0.3835	0.4148	0.5259	0.4191	0.4155	0.4196	0.4699	0.5364	0.4975	0.5283	0.5425	0.4983	0.8238	0.4509	0.5435	0.5489	0.4058	0.4607	0.4084	0.4298	0.4869	0.4403	0.6073	0.4379	0.4501	0.4546	0.3578	0.4057	0.444	0.4857	0.4276	0.4241
10.8977	342.26	0.8725	1.0328	1.0513	1.0925	1.2985	1.1804	1.2039	0.9348	1.0833	1.0943	0.8413	1.1355	1.4088	1.3182	1.0653	0.8876	0.7822	0.9655	1.0506	1.0612	0.869	1.0639	1.1469	1.161	1.0428	1.1178	1.1086	0.9662	1.0811	1.0919	1.2536	1.052	1.0584	1.1634	1.1433	1.1339
10.9169	319.195	0.4005	0.454	0.3881	0.5132	0.3378	0.4556	0.5206	0.324	0.4242	0.4285	0.3304	0.4387	0.3038	0.3843	0.3174	0.4044	0.3132	0.3081	0.35	0.3536	0.3848	0.4524	0.3688	0.4855	0.4618	0.4472	0.473	0.3279	0.4078	0.4119	0.5493	0.4336	0.3928	0.3514	0.4361	0.4326
10.9223	350.265	0.5845	0.5936	0.552	0.5595	0.5302	0.6774	0.8072	0.9095	0.6517	0.6583	0.6034	0.8742	0.6637	0.5326	1.0853	0.7248	0.6648	0.7242	0.7341	0.7415	0.5922	0.6674	0.583	0.5582	0.7107	0.6964	0.7791	0.8836	0.6762	0.683	0.7209	0.6848	0.7775	0.7614	0.7436	0.7375
10.9225	772.546	1.2301	1.178	1.2039	1.4583	1.0808	1.1255	1.2119	1.4564	1.2431	1.2557	0.7799	1.0068	0.7363	0.7371	1.2052	0.6409	0.9112	0.9963	0.8767	0.8856	1.1226	1.1407	1.0919	1.289	1.0206	1.0134	1.1476	1.372	1.1574	1.169	1.0881	0.8501	0.7974	1.0045	0.9445	0.9367
10.9289	251.198	12.7359	12.5681	11.7967	13.8296	11.5375	9.1518	11.7959	15.1936	12.3261	12.4506	9.3845	12.2239	9.3213	7.592	12.7384	8.4705	9.6352	10.3431	9.9636	10.0643	11.9539	12.544	11.2312	12.3773	10.8672	9.0714	11.3651	14.3002	11.7975	11.916	13.214	12.7958	12.0144	14.6282	13.2961	13.187
10.9304	610.368	2.5492	2.355	2.3229	2.4619	2.6036	3.0019	2.5553	2.5021	2.544	2.5697	2.8024	2.4785	2.3511	2.3814	2.8635	2.7821	3.138	2.7955	2.6991	2.7263	2.626	2.398	2.3418	2.466	2.3873	2.9765	2.73	2.6417	2.5973	2.6234	2.1647	2.1209	2.2324	2.412	2.2551	2.2366
10.9314	566.342	34.934	32.3558	33.5074	32.9936	36.6967	40.8726	34.1721	33.7856	34.9147	35.2674	39.8441	30.6026	30.552	31.6583	39.2836	38.2409	42.3979	37.5118	36.2614	36.6277	36.3504	32.0749	32.9303	32.983	33.0458	40.6183	36.6192	35.6084	35.4493	35.8052	29.9857	30.6199	28.6133	30.5995	30.2572	30.0091
10.9318	506.321	16.6364	15.3773	19.7282	15.6141	16.7936	14.9555	16.0427	15.9025	16.3813	16.5468	13.689	18.077	19.352	17.8654	18.234	14.0707	14.1113	17.0144	16.5517	16.7189	15.9761	16.1359	19.7328	16.3443	14.5238	14.8824	15.7137	16.5919	16.5155	16.6813	13.6625	13.8587	13.0655	13.9704	13.777	13.6641
10.9321	1087.69	7.8983	6.9783	7.9031	7.3732	8.4941	9.5807	7.4401	7.7798	7.931	8.0111	8.4874	6.4893	6.4882	7.1791	8.5015	8.3323	8.2895	8.0507	7.7273	7.8053	8.087	6.8897	7.5857	7.3974	7.3518	9.36	7.7327	8.0454	7.9236	8.0031	5.8995	5.9863	5.6664	6.2375	6.0075	5.9582
10.9381	999.642	0.5792	0.4147	0.5083	0.3391	0.5168	0.3179	0.394	0.4661	0.442	0.4465	0.4153	0.4515	0.4957	0.5462	0.5397	0.5717	0.4436	0.5947	0.5073	0.5124	0.5407	0.4261	0.5077	0.3953	0.6489	0.3859	0.4107	0.5115	0.461	0.4656	0.3152	0.3475	0.3109	0.3738	0.3403	0.3375
10.9383	583.332	1.3931	1.4816	1.3044	1.403	1.4407	1.5806	1.4498	1.303	1.4195	1.4339	1.2852	1.2609	1.0597	1.2325	1.6289	1.4505	1.6159	1.4816	1.3769	1.3908	1.3729	1.4333	1.2492	1.3736	1.2481	1.5635	1.507	1.3825	1.4166	1.4309	1.0499	1.1238	1.0554	1.2804	1.1388	1.1294
10.949	652.289	0.3971	0.4445	0.5822	0.47	0.486	0.5364	0.5095	0.514	0.4925	0.4974	0.5012	0.5565	0.8339	0.6921	0.6928	0.6346	0.5575	0.5818	0.6313	0.6377	0.4254	0.475	0.6487	0.5313	0.5105	0.5669	0.5269	0.5446	0.5303	0.5356	0.4414	0.4514	0.5177	0.4976	0.4818	0.4779
10.9498	649.377	0.308	0.3011	0.2662	0.4095	0.3271	0.2626	0.4124	0.2476	0.3168	0.32	0.3555	0.3333	0.3428	0.282	0.2975	0.2903	0.2816	0.355	0.3173	0.3205	0.3216	0.3107	0.2869	0.3811	0.3859	0.2723	0.3832	0.282	0.3187	0.3219	0.2961	0.2626	0.255	0.2336	0.2645	0.2623
10.9554	634.332	0.4922	0.6352	0.4722	0.5742	0.572	0.7761	0.5844	0.6019	0.5885	0.5945	0.6132	0.457	0.5739	0.6554	0.7149	0.715	0.6848	0.7071	0.6402	0.6466	0.5252	0.5934	0.5003	0.6006	0.6303	0.7684	0.616	0.6446	0.6049	0.6109	0.5284	0.5245	0.4437	0.5232	0.5101	0.5059
10.9583	445.292	0.9539	0.938	1.0815	0.8209	0.84	0.7967	0.894	0.8985	0.9029	0.9121	0.7255	0.9639	1.1308	1.0557	0.9416	0.8716	0.7726	1.0009	0.9328	0.9422	0.901	0.9492	1.0994	0.889	1.0812	0.8239	0.8722	0.9478	0.9155	0.9247	0.9973	0.8973	0.8413	0.8563	0.9071	0.8997
10.9642	356.276	0.3866	0.3109	0.4165	0.294	0.3052	0.4388	0.2835	0.3219	0.3447	0.3482	0.1809	0.334	0.2333	0.2233	0.3444	0.2794	0.1893	0.2253	0.2512	0.2538	0.3366	0.3183	0.3723	0.2789	0.4039	0.4026	0.2624	0.3046	0.323	0.3262	0.314	0.3858	0.3725	0.3569	0.3609	0.3579
10.9666	616.357	1.983	1.7614	1.7859	1.2165	1.7728	1.4782	1.7423	1.6913	1.6789	1.6959	1.1797	2.5194	1.9167	2.0438	1.8213	2.0141	1.3461	1.7241	1.8207	1.839	1.7902	1.9616	1.828	1.4396	1.6274	1.63	1.659	1.7422	1.7241	1.7414	1.4985	1.7178	1.5072	1.4473	1.5583	1.5455
10.9787	642.357	0.7597	0.5749	0.6768	0.3893	0.7128	0.5065	0.7416	0.7255	0.6359	0.6423	0.4091	0.586	0.3747	0.3036	0.4836	0.5271	0.5708	0.4976	0.4691	0.4738	0.675	0.5806	0.6039	0.3713	0.81	0.5169	0.7056	0.6838	0.5973	0.6033	0.6379	0.4872	0.615	0.4498	0.553	0.5485
10.9861	112.982	0.2811	0.3461	0.3198	0.2837	0.3591	0.2985	0.3811	0.3183	0.3235	0.3267	0.3682	0.3796	0.36	0.382	0.2909	0.3116	0.2992	0.3671	0.3448	0.3483	0.3045	0.3563	0.3316	0.3116	0.3654	0.3049	0.3641	0.3391	0.3307	0.334	0.3051	0.287	0.2049	0.2944	0.2756	0.2733
10.9864	239.197	3.6926	2.167	2.0067	2.9071	2.586	2.6089	3.4322	2.727	2.7659	2.7939	2.7916	2.9647	3.6464	3.6115	3.0224	3.3799	3.1449	3.2785	3.23	3.2626	3.4837	2.3793	2.4309	3.1158	3.167	2.8322	3.3939	2.9399	2.8986	2.9277	2.5328	2.5496	2.7373	2.7639	2.6726	2.6507
10.9897	356.201	0.552	0.6194	0.614	0.5851	0.5815	0.8309	0.4862	0.6042	0.6092	0.6153	0.491	0.4804	0.5711	0.5621	0.4183	0.4026	0.3937	0.53	0.4812	0.486	0.5394	0.5874	0.6063	0.5851	0.6473	0.7301	0.4676	0.5998	0.5802	0.586	0.5271	0.551	0.4554	0.588	0.5357	0.5313
10.9908	435.307	0.352	0.3307	0.328	0.4008	0.3887	0.3871	0.3436	0.3637	0.3618	0.3655	0.3949	0.3414	0.3927	0.4244	0.3277	0.3256	0.3216	0.4052	0.3667	0.3704	0.3646	0.3351	0.346	0.4108	0.4375	0.3754	0.3415	0.3837	0.3651	0.3687	0.3371	0.3643	0.2601	0.2758	0.3124	0.3099
10.9911	368.246	0.4406	0.5744	0.5655	0.6035	0.5505	0.5474	0.4552	0.4896	0.5283	0.5337	0.5658	0.4013	0.311	0.3628	0.5339	0.5159	0.4692	0.4788	0.4548	0.4594	0.4744	0.5336	0.5041	0.5482	0.5693	0.545	0.4634	0.499	0.5127	0.5178	0.5576	0.4416	0.3797	0.4859	0.4709	0.467
10.9915	271.224	44.2827	51.3786	44.0015	39.213	43.4269	38.8032	42.548	44.1296	43.4729	43.9121	43.9713	29.6553	33.5168	35.1124	34.5168	39.8994	41.212	37.3772	36.9077	37.2805	44.4277	46.1504	41.5761	38.5595	40.3888	39.4788	42.6413	43.4603	42.0551	42.4774	42.0799	45.3868	42.5883	41.6637	43.3633	43.0077
10.9918	571.34	1.3232	1.0571	1.2839	1.2378	1.451	1.3767	1.4936	1.3169	1.3175	1.3308	1.1638	1.3006	1.3249	0.4837	0.9396	1.1373	1.0003	1.1063	1.0571	1.0677	1.2896	1.1239	1.3007	1.0579	1.1724	1.3297	1.383	1.2945	1.259	1.2717	1.0632	1.0806	0.9584	0.9798	1.0308	1.0224
10.9943	369.236	2.1397	2.073	2.4036	1.7851	1.6591	2.1713	1.8488	1.9865	2.0084	2.0287	1.7722	1.2845	1.4366	1.2948	1.3424	1.5558	1.8101	1.6554	1.519	1.5343	2.0577	1.8843	2.1715	1.6779	1.8706	2.0364	1.8578	1.9492	1.8958	1.9149	1.8003	2.0016	1.8228	1.6797	1.8445	1.8294
10.996	598.368	2.3681	2.0041	1.8758	2.1589	1.9568	1.7273	2.5077	2.2028	2.1002	2.1214	1.8044	1.6119	1.862	1.7224	2.1419	2.3687	2.3818	2.2401	2.0167	2.037	2.2377	1.9151	1.8818	2.0692	2.0343	1.9085	2.5012	2.2677	2.0908	2.1117	1.555	1.6986	1.6473	1.9274	1.7243	1.7102
10.9989	157.009	0.325	0.3076	0.384	0.3582	0.4403	0.3105	0.3794	0.2897	0.3493	0.3529	0.4567	0.3882	0.4744	0.4629	0.3361	0.3771	0.3159	0.252	0.3829	0.3868	0.3599	0.3295	0.4088	0.3885	0.4319	0.3307	0.3671	0.287	0.3598	0.3634	0.3248	0.3186	0.2937	0.3077	0.3143	0.3118
10.9993	443.296	0.7415	0.7518	1.0058	0.8108	0.7945	0.8812	0.7714	0.6841	0.8051	0.8133	0.6554	0.8278	1.1792	0.6909	0.9414	0.6216	0.6006	0.8029	0.79	0.798	0.7235	0.7747	1.0547	0.7883	0.8682	0.824	0.7357	0.7324	0.8058	0.8139	0.6181	0.6854	0.6331	0.5432	0.6262	0.6211
11.0045	295.185	0.6755	0.4619	0.5973	0.7922	0.5842	0.5619	0.6452	0.4625	0.5976	0.6036	0.83	0.7744	1.1097	1.2375	0.9148	0.5325	0.8065	0.8259	0.8789	0.8878	0.7179	0.5431	0.7297	0.9137	0.8615	0.5601	0.6929	0.5695	0.672	0.6788	0.5217	0.567	0.5926	0.6201	0.5812	0.5764
11.012	810.56	3.6262	3.6095	2.9767	2.7032	2.8879	2.8209	3.2495	2.9505	3.1031	3.1344	1.281	1.9686	1.4186	1.5247	1.7061	1.9108	1.7785	1.5112	1.6374	1.654	3.0523	3.2132	2.5983	2.4297	2.7748	2.6175	2.9074	2.6464	2.7498	2.7775	2.7834	2.7907	2.5658	2.8683	2.7798	2.7571
11.0124	413.226	0.9219	0.9663	0.9112	1.0842	1.1869	1.2158	1.1572	0.9394	1.0479	1.0584	1.0492	0.9139	1.0724	0.8945	1.2264	1.0769	1.1048	1.0365	1.0468	1.0574	0.9587	0.9579	0.9565	1.0467	1.1504	1.1928	1.1556	0.9884	1.0534	1.064	0.9312	1.1435	0.8744	0.908	0.974	0.966
11.0144	257.223	8.4003	5.8702	8.4683	7.8146	6.804	6.3458	6.9306	8.9893	7.4529	7.5282	4.1285	5.6404	5.1523	3.479	4.6677	5.4525	5.1604	3.4897	4.6463	4.6932	7.364	5.8415	7.6737	6.7872	6.6945	6.1827	6.5497	7.7704	6.7849	6.853	8.0289	7.821	8.3437	8.76	8.3216	8.2534
11.0147	203.177	1.1904	0.7619	0.9764	1.0478	0.9809	0.9204	0.9246	1.2184	1.0026	1.0127	0.4488	0.7232	0.3899	0.4294	0.6338	0.5851	0.7697	0.7148	0.5868	0.5928	1.0091	0.7559	0.8332	0.9006	0.9174	0.8443	0.8945	1.1167	0.9031	0.9122	0.8603	0.8338	1.0461	1.1585	0.9845	0.9764
11.0161	386.19	0.4381	0.6087	0.4371	0.3242	0.4506	0.4704	0.4312	0.4059	0.4458	0.4503	0.2441	0.4719	0.389	0.3087	0.3815	0.3834	0.4909	0.2815	0.3689	0.3726	0.3913	0.5772	0.4272	0.3235	0.4696	0.453	0.4508	0.3834	0.4288	0.4331	0.4167	0.3855	0.4408	0.5282	0.4473	0.4436
11.0167	223.166	0.3392	0.2378	0.2334	0.3133	0.2716	0.2082	0.2843	0.3158	0.2755	0.2782	0.1598	0.1335	0.2329	0.158	0.1896	0.2224	0.1552	0.1706	0.1778	0.1795	0.2956	0.2127	0.2345	0.2768	0.3547	0.2139	0.2543	0.2856	0.2523	0.2548	0.3518	0.2702	0.3236	0.2873	0.3113	0.3088
11.0173	625.419	2.6524	1.9489	2.579	2.9703	2.2438	1.9306	2.3117	2.794	2.4288	2.4534	1.0602	1.0436	0.8599	0.8098	1.2514	1.4766	1.401	0.6417	1.118	1.1293	2.2637	1.8311	2.1579	2.4491	2.0579	1.8345	2.103	2.2989	2.111	2.1322	2.5962	2.4658	2.2053	2.6156	2.4957	2.4752
11.0241	301.216	76.0215	53.2974	74.6684	72.122	60.9834	53.7258	61.7871	78.7974	66.4254	67.0963	34.6082	48.4954	38.8445	29.9315	42.0416	45.1851	42.9368	31.1923	39.1544	39.5499	65.9475	52.3514	65.9991	62.0846	59.9523	52.0953	57.6088	68.271	59.9012	60.503	67.7328	65.9545	68.5431	75.3629	70.0993	69.5245
11.039	171.098	0.5224	0.5778	0.6494	0.7275	0.6702	0.6439	0.6653	0.7005	0.6446	0.6511	0.6227	0.7334	0.5203	0.6826	0.6939	0.6536	0.5995	0.7277	0.6542	0.6608	0.5504	0.62	0.6201	0.7233	0.6604	0.6529	0.6553	0.7252	0.6506	0.6572	0.6962	0.7297	0.7219	0.7173	0.7235	0.7176
11.0399	369.195	1.3796	1.3893	1.2853	1.7244	1.414	1.3064	1.6155	1.2178	1.4165	1.4308	0.9098	1.1243	1.4049	1.1843	1.3002	1.3565	1.2325	1.0311	1.193	1.205	1.2679	1.3293	1.322	1.6039	1.1527	1.3325	1.5343	1.1992	1.3679	1.3816	1.3657	1.2654	1.4836	1.3616	1.3829	1.3716
11.0448	277.217	196.332	232.174	199.507	176.93	187.039	251.204	192.13	267.106	212.803	214.952	159.413	109.236	157.353	130.873	125.368	116.27	114.923	135.227	131.083	132.407	188	202.293	189.87	166.955	170.909	219.345	174.394	239.166	193.329	195.271	229.907	239.93	273.074	248.262	250.296	248.244
11.0455	389.226	0.7972	0.9772	0.8943	0.9489	1.1804	0.9218	1.0005	0.8317	0.944	0.9535	1.2825	1.3079	1.3572	1.0834	0.9199	1.0677	1.1137	1.2868	1.1774	1.1893	0.9238	1.0656	1.0157	0.9927	1.1085	0.9684	1.0396	0.972	1.0082	1.0184	0.6725	0.829	0.7436	0.824	0.775	0.7687
11.0473	323.254	1.265	1.5918	1.2715	1.1992	1.0907	1.3749	1.1202	1.324	1.2797	1.2926	1.1	1.2732	0.9704	0.9827	0.9894	1.116	0.634	0.8488	0.9893	0.9993	1.2297	1.5193	1.2019	1.156	1.1179	1.3229	1.0076	1.2324	1.2134	1.2256	1.4097	1.1987	1.2612	1.2293	1.2876	1.277
11.0481	800.577	8.879	8.6262	8.1762	9.2577	7.8714	8.7683	8.3436	8.9134	8.6045	8.6914	6.4388	5.6462	5.6983	2.8422	7.5662	5.2725	5.4067	5.729	5.575	5.6313	8.3076	7.9169	7.5918	7.7143	7.5524	7.966	7.6795	8.3003	7.8865	7.9658	7.5861	8.1894	7.6007	7.465	7.7882	7.7243
11.0705	265.213	2.4391	2.2824	2.4659	2.607	1.938	2.5984	2.2939	2.8489	2.4342	2.4588	3.3207	2.1567	2.2102	2.1571	2.4724	3.6081	1.9686	1.9487	2.4803	2.5054	2.674	2.2621	2.4138	2.5183	2.4309	2.8825	2.2343	2.6838	2.4594	2.4841	2.5724	2.5607	2.9979	2.7566	2.7494	2.7268
11.0807	651.395	0.3226	0.3409	0.3144	0.3392	0.3296	0.2561	0.3323	0.3847	0.3275	0.3308	0.4409	0.267	0.3141	0.3198	0.3724	0.4236	0.4066	0.4162	0.3701	0.3738	0.3541	0.3239	0.3159	0.3376	0.4249	0.3014	0.3546	0.4026	0.3401	0.3435	0.3049	0.2393	0.2906	0.3253	0.293	0.2906
11.0897	612.384	2.5967	2.3894	2.3124	2.5632	2.8329	3.2947	2.6871	2.6307	2.6634	2.6903	3.0043	2.0329	2.4564	2.4113	2.8822	3.1176	3.3018	2.9102	2.7646	2.7925	2.7127	2.3113	2.3604	2.5501	2.4661	3.2831	2.8713	2.7698	2.7038	2.7309	2.215	2.2637	2.1672	1.9423	2.1687	2.151
11.0949	636.344	0.6332	0.545	0.5296	0.7145	0.6592	0.5705	0.7124	0.6109	0.6219	0.6282	0.807	0.5307	0.4187	0.7483	0.9357	1.0381	1.0636	0.7276	0.7837	0.7916	0.6803	0.5441	0.5043	0.7303	0.8163	0.6956	0.8093	0.6568	0.6663	0.673	0.6308	0.5839	0.6156	0.646	0.6253	0.6202
11.0957	568.357	26.5444	24.8163	35.5087	30.8983	39.3402	23.8596	27.0111	30.9506	29.8662	30.1678	30.3936	22.7817	24.3891	24.3259	30.3359	32.4941	42.8485	30.1407	29.7137	30.0138	27.6505	24.4266	32.8801	29.5313	25.1368	26.3057	31.3269	31.5118	29.9937	30.2948	22.8238	23.2206	22.8529	23.0635	23.2224	23.032
11.0963	457.313	1.525	1.9533	1.4625	1.7014	1.2965	1.4905	1.4955	1.5489	1.5592	1.5749	1.9379	1.7622	1.5708	1.4658	1.5655	1.812	1.9621	1.653	1.7162	1.7335	1.637	1.9148	1.4972	1.6583	1.4882	1.5877	1.6298	1.6149	1.6075	1.6237	1.9662	1.9835	1.5962	2.1291	1.9381	1.9222
11.0996	654.303	0.6776	0.9073	0.6406	0.8691	0.7258	0.8709	0.8674	0.9236	0.8103	0.8185	1.1038	0.8943	0.9133	0.865	1.073	1.1309	1.1855	1.0623	1.0285	1.0389	0.7886	0.9086	0.7127	0.8767	0.9464	0.9461	0.9574	0.9831	0.87	0.8787	0.8511	0.8625	0.7711	0.9228	0.8605	0.8534
11.1024	365.226	1.1605	1.1734	1.3416	1.4016	1.2604	1.086	1.3173	1.3265	1.2584	1.2711	1.3339	1.5246	1.881	1.6764	1.39	1.2083	1.3232	1.2399	1.4472	1.4618	1.2101	1.2679	1.4846	1.4857	1.1001	1.1283	1.3322	1.3369	1.3131	1.3263	1.2246	1.0351	1.1171	1.1227	1.1362	1.1269
11.1042	321.201	1.747	1.8518	2.0081	3.0801	1.7752	2.3888	2.1974	1.9131	2.1202	2.1416	2.0849	2.2539	2.299	2.4696	2.2588	2.1196	1.9685	2.0481	2.1878	2.2099	1.8412	1.9626	2.0917	2.9552	1.6738	2.3445	2.1614	1.9964	2.1491	2.1706	1.9701	2.1843	1.9507	1.9718	2.0396	2.0229
11.1057	558.33	1.1856	1.1176	1.0831	1.2008	0.8367	0.8505	1.3175	1.1965	1.0985	1.1096	1.2555	1.0821	0.924	1.23	1.4514	1.3877	1.3054	1.0337	1.2087	1.2209	1.2092	1.1142	1.0484	1.2203	1.0993	0.9962	1.3279	1.1837	1.1325	1.1439	0.9907	0.9271	0.9099	1.0944	0.9904	0.9823
11.1099	403.259	0.6779	0.7512	0.7452	0.8479	0.7173	0.8652	0.6831	0.6929	0.7476	0.7551	0.6651	0.7398	1.0725	0.8789	0.7207	0.7971	0.6623	0.9282	0.8081	0.8162	0.6781	0.7521	0.8316	0.8643	0.8137	0.8567	0.6848	0.772	0.767	0.7747	0.8105	0.9424	0.8506	0.9298	0.8922	0.8849
11.1105	585.353	1.2416	1.5693	1.6914	1.693	1.6983	1.3791	1.5105	1.6286	1.5515	1.5671	1.6404	2.389	1.2754	2.3461	1.2947	1.7176	1.539	1.6388	1.7301	1.7476	1.3486	1.7841	1.5949	1.8765	1.226	1.4795	1.5332	1.672	1.6053	1.6214	1.2992	1.4194	1.3087	1.5789	1.4157	1.4041
11.1122	776.577	4.1286	3.2249	4.0555	4.4513	3.6452	4.0551	3.5292	4.0404	3.8913	3.9306	4.0932	3.8565	2.8556	3.0779	3.3732	3.6537	3.0462	2.9585	3.3644	3.3983	4.1405	3.4005	3.773	4.1456	3.7641	3.9941	3.442	3.8574	3.7797	3.8177	3.5041	3.8461	3.2144	3.3625	3.5169	3.4881
11.1157	1003.67	0.8072	0.7653	1.0314	0.7227	0.9021	0.57	0.6809	0.802	0.7852	0.7931	0.5443	0.6491	0.5708	0.6904	0.6897	0.4955	0.5577	0.3554	0.5691	0.5749	0.7449	0.7398	0.9203	0.7217	0.8939	0.5568	0.6564	0.7048	0.7349	0.7423	0.6323	0.5229	0.5501	0.7416	0.6179	0.6128
11.1171	307.223	1.5831	1.675	1.5987	1.9084	1.6336	1.6989	1.6611	1.4995	1.6573	1.674	1.8907	1.6745	1.665	1.6886	1.7108	2.0882	2.3462	2.2602	1.9155	1.9349	1.6688	1.6832	1.6235	1.8714	1.5171	1.8155	1.8528	1.7367	1.7318	1.7492	1.8505	2.3101	1.8992	1.5923	1.9323	1.9165
11.121	480.305	28.1884	27.7626	23.2679	25.596	31.3651	22.988	26.6742	32.8719	27.3393	27.6154	22.9123	30.4379	23.7588	26.213	26.5328	19.82	20.6089	23.761	24.2556	24.5006	26.9984	28.5769	23.5094	26.0093	24.544	22.4144	25.3991	31.3021	26.7118	26.98	26.9125	26.1525	28.3471	28.2301	27.6874	27.4604
11.1439	426.295	0.8249	0.7125	0.7854	0.4572	0.5519	0.5922	0.7469	0.7236	0.6743	0.6811	0.5819	0.5617	0.6497	0.5964	0.6008	1.0359	0.6402	0.6493	0.6645	0.6712	0.7677	0.678	0.7551	0.4973	0.9212	0.7114	0.7273	0.7222	0.6756	0.6824	0.7207	0.6592	0.6834	0.7613	0.7133	0.7074
11.1447	177.161	0.8901	0.6286	0.9531	0.5775	0.6858	0.6012	0.5926	0.8045	0.7167	0.7239	0.5898	0.5839	0.5443	0.6144	0.8145	0.8738	0.7728	0.6848	0.6848	0.6917	0.8188	0.6205	0.8547	0.5927	0.9825	0.6769	0.6446	0.7932	0.7126	0.7198	0.702	0.8912	0.7745	0.7468	0.7865	0.78
11.1448	249.182	1.0711	1.011	1.1221	0.8696	0.7832	0.7173	0.8905	0.8908	0.9195	0.9287	0.7709	1.0168	0.8182	0.7933	1.1068	0.908	0.9824	0.886	0.9103	0.9195	1.0007	1.0175	1.051	0.8588	0.9097	0.7733	0.923	0.9118	0.9223	0.9315	1.1612	1.0436	1.1008	1.0421	1.0979	1.0889
11.1458	738.394	0.2953	0.2486	0.3618	0.2194	0.3469	0.2359	0.3059	0.3401	0.2942	0.2972	0.2441	0.2629	0.2912	0.286	0.307	0.2562	0.2822	0.2669	0.2746	0.2773	0.2838	0.2535	0.3458	0.2386	0.3406	0.2435	0.303	0.3294	0.2909	0.2938	0.2661	0.2244	0.2737	0.327	0.2756	0.2733
11.1459	229.192	3.7314	2.8708	3.3486	2.4145	2.7014	2.2906	2.4775	3.2133	2.881	2.9101	2.1613	2.913	2.4991	2.2186	3.3018	2.8551	2.7689	2.3271	2.6306	2.6572	3.3538	2.8958	3.151	2.3887	3.0489	2.458	2.5771	3.061	2.8337	2.8622	3.7519	3.325	3.6593	3.4036	3.5707	3.5414
11.1481	850.593	8.7362	11.8458	7.824	8.7861	9.1502	7.1544	7.4629	7.8569	8.6021	8.689	7.1532	7.5026	9.3677	8.0585	8.0738	7.8867	7.4251	7.6734	7.8926	7.9723	8.3806	10.8084	8.2533	8.6884	7.6187	7.4142	7.5294	8.0052	8.4706	8.5556	7.4528	7.0544	6.7876	7.088	7.1674	7.1086
11.1484	283.24	33.8566	26.0148	31.8799	22.6444	23.7643	21.1643	26.1403	30.2613	26.9657	27.2381	21.8411	26.9658	24.1409	18.9958	32.8503	26.1684	26.1834	23.4319	25.0722	25.3255	30.9934	26.385	30.0866	21.9405	28.1758	22.6568	26.418	29.2251	26.637	26.9045	33.2216	33.5416	31.9882	31.3738	32.8599	32.5904
11.1489	163.143	0.2771	0.245	0.3302	0.2367	0.2257	0.1932	0.1931	0.3045	0.2507	0.2532	0.2382	0.228	0.2268	0.2645	0.2152	0.1759	0.2608	0.191	0.2251	0.2273	0.2687	0.2419	0.3058	0.2462	0.3224	0.1908	0.2123	0.2823	0.2456	0.2481	0.3007	0.2541	0.328	0.3463	0.3104	0.3078
11.1501	677.45	2.2185	2.0151	2.2679	1.7924	1.808	2.2985	2.3648	2.3607	2.1407	2.1624	2.4279	3.5527	2.7899	1.7699	2.8863	2.4599	2.8927	2.8255	2.7006	2.7279	2.2826	2.4134	2.4112	1.8046	2.0751	2.3631	2.5236	2.5417	2.2942	2.3172	2.6396	2.4915	2.7101	2.3692	2.5784	2.5572
11.1511	327.229	145.891	110.83	139.761	89.8734	95.144	86.329	106.342	126.963	112.642	113.779	86.4099	99.1895	92.3689	93.8678	136.535	110.857	108.999	93.9208	100.269	101.281	131.607	110.97	128.499	84.1407	119.643	93.4671	108.105	121.463	110.14	111.246	133.878	136.114	131.58	128.669	133.899	132.801
11.1539	395.216	0.5197	0.5512	0.5666	0.6233	0.5985	0.5312	0.6021	0.5147	0.5634	0.5691	0.625	0.6959	0.7931	0.602	0.7831	0.8713	1.0411	0.7959	0.7759	0.7838	0.5489	0.5905	0.6267	0.6241	0.6587	0.6234	0.7202	0.6014	0.6203	0.6265	0.5883	0.5529	0.6615	0.6728	0.6251	0.62
11.1577	360.188	0.6376	0.5043	0.6251	0.6143	0.6611	0.743	0.7443	0.7886	0.6648	0.6715	0.6766	0.7643	0.7899	0.7634	0.9339	1.1596	0.9754	0.7123	0.8469	0.8555	0.6507	0.5725	0.6699	0.6585	0.7808	0.8569	0.8108	0.7883	0.7145	0.7217	0.8021	0.8429	0.7573	0.6195	0.7631	0.7568
11.1629	826.593	13.3458	14.2116	16.506	15.1021	18.0823	13.5725	13.1462	21.7297	15.712	15.8707	12.2017	14.9683	15.7547	15.5734	14.0592	11.1144	12.4045	15.534	13.7013	13.8397	13.1243	13.9687	16.3996	15.3733	11.9312	13.0839	13.0911	20.6466	15.2911	15.4447	11.407	10.9165	11.5073	11.2927	11.3948	11.3014
11.1648	653.451	3.1178	2.6796	2.9077	2.1425	2.0729	2.4482	2.6012	2.5126	2.5603	2.5862	2.3451	3.1945	2.4729	2.3132	3.2522	3.9313	3.5672	3.4933	3.0712	3.1022	2.9384	2.823	2.8126	2.2075	2.6713	2.8515	2.8742	2.8328	2.7037	2.7308	3.2652	3.4149	2.5525	3.3794	3.1848	3.1587
11.1671	217.19	0.3929	0.3352	0.2875	0.2474	0.3107	0.3067	0.2666	0.4563	0.3254	0.3287	0.3216	0.3536	0.2916	0.2641	0.3101	0.3472	0.3757	0.306	0.3212	0.3245	0.3769	0.3415	0.29	0.2541	0.4523	0.3202	0.2972	0.4283	0.3262	0.3294	0.3869	0.3374	0.3129	0.3709	0.3556	0.3527
11.1684	354.297	1.7587	1.9535	1.8746	1.4361	1.4353	1.9202	1.5484	1.4559	1.6728	1.6897	1.3717	1.4926	1.1305	1.3843	1.5537	2.054	2.0458	2.1734	1.6508	1.6674	1.6699	1.8469	1.6962	1.4373	1.5181	1.9739	1.6911	1.6806	1.6766	1.6934	1.7974	2.2806	1.939	2.1346	2.0585	2.0416
11.1696	163.073	0.4993	0.6103	0.43	0.4398	0.4849	0.524	0.4204	0.4107	0.4774	0.4822	0.4597	0.4169	0.3972	0.4343	0.427	0.5441	0.46	0.3878	0.4409	0.4453	0.4918	0.5645	0.4239	0.4428	0.5902	0.5345	0.4348	0.415	0.4708	0.4756	0.4602	0.477	0.4118	0.4503	0.4544	0.4506
11.1701	629.451	13.4079	13.7195	13.2772	13.191	13.7282	13.7119	14.2614	13.3857	13.5854	13.7226	15.0838	14.2665	15.3338	15.5707	16.3933	14.9666	17.8214	15.647	15.6354	15.7933	13.8988	13.9262	13.8636	13.9297	12.6353	14.1719	15.3151	14.3139	14.1791	14.3214	13.9186	13.8176	13.6537	14.7381	14.1737	14.0575
11.1701	205.192	5.5461	4.6952	5.1319	4.874	4.9544	5.091	4.8768	5.8897	5.1324	5.1842	4.4662	5.218	4.9131	5.141	4.8231	5.9201	6.0107	4.5556	5.131	5.1828	5.3014	4.8507	5.1026	4.9908	4.8195	5.3545	5.2158	5.6867	5.1606	5.2124	5.4063	5.4179	5.0525	6.2392	5.5848	5.539
11.1702	259.239	30.1768	25.299	28.0996	24.7222	26.1116	25.0875	25.3117	28.6535	26.6827	26.9523	25.0619	27.0262	30.6025	30.8087	27.4987	24.1086	25.8906	24.8478	26.9806	27.2532	29.0376	25.8616	28.8736	26.5215	26.3978	25.0938	25.7177	28.3708	26.9064	27.1765	29.8372	31.5596	28.5689	30.2216	30.3503	30.1014
11.1707	177.088	0.8012	0.9961	0.8926	0.69	0.7287	0.6397	0.6628	0.7098	0.7651	0.7728	0.6877	0.6768	0.6686	0.7549	0.7647	0.7952	0.7566	0.5581	0.7078	0.715	0.7766	0.9205	0.8405	0.7134	0.9319	0.6859	0.6935	0.6877	0.7549	0.7625	0.8444	0.77	0.7101	0.8056	0.7904	0.7839
11.1711	371.216	2.3548	1.549	1.7448	2.0237	2.1509	1.9351	1.9449	2.2089	1.989	2.0091	2.054	2.3256	3.5335	2.9985	2.6553	1.8627	1.9423	3.2642	2.5795	2.6056	2.2907	1.7528	2.2053	2.2925	2.0825	1.9364	1.9641	2.5411	2.1493	2.1709	1.785	1.7962	1.886	1.8157	1.8391	1.824
11.1712	955.671	0.4093	0.6027	0.657	0.7567	0.5061	0.759	0.7411	0.6742	0.6383	0.6447	0.8154	0.8998	0.9045	0.8783	0.8609	0.8912	0.6848	0.7095	0.8306	0.8389	0.5139	0.6807	0.7228	0.7953	0.6167	0.8005	0.7343	0.7003	0.6904	0.6973	0.6355	0.5794	0.8259	0.8291	0.7247	0.7188
11.1717	403.153	1.2612	1.2925	1.3979	1.4736	1.2495	1.1593	1.5003	1.396	1.3413	1.3548	1.8789	2.2072	2.0153	2.4552	1.9624	2.1558	2.0528	2.2228	2.1188	2.1402	1.4236	1.5299	1.5609	1.7386	1.2941	1.4253	1.6566	1.6479	1.5453	1.5608	1.6437	1.5471	1.6266	1.6311	1.6284	1.6151
11.1721	690.392	1.4036	0.9873	1.184	0.7465	0.7754	0.8056	1.0519	1.0082	0.9953	1.0054	1.4822	1.2374	1.8062	1.3575	1.2288	1.246	1.5153	1.3352	1.4011	1.4152	1.4305	1.0554	1.3471	0.9098	1.3005	0.9262	1.1808	1.1192	1.1034	1.1145	1.3161	1.2162	1.2903	1.2547	1.2821	1.2716
11.1725	691.411	0.7804	0.6626	0.6518	0.4185	0.4763	0.5086	0.6251	0.5112	0.5793	0.5852	0.8305	0.772	1.0232	0.8808	0.7018	0.7409	0.906	0.8891	0.843	0.8516	0.797	0.6935	0.7489	0.5406	0.9564	0.5731	0.7031	0.6232	0.6492	0.6557	0.7019	0.6164	0.6804	0.5384	0.6407	0.6354
11.1726	388.206	0.8006	1.0312	0.8153	0.908	0.8545	0.8009	1.222	0.8889	0.9152	0.9244	1.1769	0.9344	1.2177	1.2205	1.4086	1.3239	1.7244	1.0604	1.2584	1.2711	0.8997	1.0119	0.921	0.9968	1.0796	0.9425	1.3626	0.9561	1.007	1.0171	0.8167	0.8441	0.8978	0.8521	0.8613	0.8542
11.1755	361.188	0.5102	0.6245	0.4757	0.5587	0.6647	0.562	0.6632	0.6193	0.5848	0.5907	0.7456	0.8233	0.8581	0.7535	0.8821	0.825	1.0171	0.7676	0.834	0.8425	0.5722	0.6778	0.5747	0.614	0.6867	0.6348	0.7602	0.6737	0.651	0.6576	0.6269	0.6848	0.459	0.5418	0.584	0.5792
11.1809	241.213	6.7552	7.2604	7.3657	8.158	6.524	9.2538	7.001	7.2827	7.4501	7.5254	9.0128	10.0417	7.5919	7.6289	9.6815	9.5489	10.3946	8.6167	9.0646	9.1562	7.3594	7.999	7.46	8.1047	6.6904	9.4235	7.9382	7.8149	7.8997	7.9789	6.7244	7.0326	9.2634	7.3849	7.6781	7.6151
11.1869	908.668	0.1964	0.3385	0.2776	0.2135	0.2864	0.2767	0.3106	0.1873	0.2609	0.2635	0.2719	0.2604	0.4133	0.2956	0.3929	0.2763	0.4168	0.3034	0.3288	0.3321	0.2165	0.3205	0.3133	0.2366	0.2597	0.2794	0.3409	0.2225	0.2795	0.2823	0.2681	0.2921	0.2695	0.3028	0.286	0.2836
11.1898	605.451	7.5852	6.6111	8.0101	8.0601	7.0164	6.9766	7.7132	7.9147	7.4859	7.5615	8.0227	7.8353	7.8599	8.0643	8.4619	7.1155	8.3275	8.4015	8.0111	8.092	7.734	6.9533	8.0126	8.1418	7.0309	7.0832	7.9486	8.2404	7.6603	7.7372	8.4616	7.5653	7.483	7.2293	7.7624	7.6988
11.1911	907.673	0.3827	0.4105	0.4245	0.4863	0.4587	0.496	0.6065	0.3373	0.4503	0.4549	0.4943	0.5562	0.6491	0.6946	0.6124	0.5778	0.4827	0.5537	0.5776	0.5834	0.4128	0.4493	0.4834	0.5443	0.4954	0.5219	0.5811	0.4025	0.485	0.4899	0.5095	0.4025	0.5108	0.4238	0.4663	0.4625
11.1916	445.325	0.8861	0.9156	0.5888	0.5385	0.8359	0.9399	0.654	0.76	0.7649	0.7726	1.1025	0.97	0.9516	1.121	0.5389	0.6652	0.9136	0.8922	0.8944	0.9034	0.9452	0.9339	0.6834	0.6924	1.1343	0.8794	0.7269	0.8137	0.8018	0.8099	0.9345	0.7685	0.9043	0.8945	0.8843	0.877
11.1928	352.281	0.5966	0.6932	0.612	0.7608	0.6649	0.4957	0.6381	0.7009	0.6453	0.6518	0.7501	0.997	0.7581	0.8994	0.9997	0.7425	0.6999	0.9519	0.8498	0.8584	0.6384	0.7734	0.652	0.8038	0.7661	0.5637	0.6604	0.7843	0.7006	0.7076	0.6653	0.8557	0.775	0.7336	0.7651	0.7588
11.194	451.338	0.6918	0.5286	0.8635	0.7822	0.7416	0.4887	0.5055	0.6659	0.6585	0.6651	1.9845	1.4948	2.4851	1.6186	1.7307	1.5053	1.2699	1.4969	1.6982	1.7154	1.0217	0.7752	1.2774	1.0033	0.9288	0.753	0.7057	0.9007	0.925	0.9342	0.6434	0.632	0.6069	0.7476	0.6641	0.6587
11.194	642.392	2.8724	1.8348	3.0879	2.4087	1.8894	2.465	2.2098	2.8395	2.4509	2.4757	2.9915	3.3973	3.3723	3.2576	3.1191	2.891	3.1099	2.6978	3.1046	3.1359	2.917	2.2385	3.1753	2.6493	2.6518	2.5988	2.462	2.8733	2.6298	2.6562	2.9538	2.8982	3.0833	2.8944	2.9873	2.9628
11.194	379.154	2.9978	2.4177	2.9678	3.2277	2.4399	2.7464	3.1447	3.3321	2.9093	2.9386	4.2561	4.9938	4.6042	4.3018	4.1746	4.9238	4.0249	4.7596	4.5049	4.5504	3.3307	3.0803	3.396	3.5339	3.0279	3.3299	3.4013	3.7901	3.3288	3.3622	4.338	3.8256	4.1182	4.6167	4.2673	4.2323
11.1943	581.451	17.8002	14.7713	18.1309	18.9529	19.3943	20.6681	17.6945	20.8218	18.5293	18.7164	21.3569	19.4367	18.8845	16.4228	20.7203	21.6432	21.4398	20.1308	20.0044	20.2064	18.7883	16.0232	18.4128	18.4973	17.0802	21.1277	18.8305	21.161	19.0052	19.196	18.51	17.7975	20.0688	20.0863	19.3087	19.1504
11.1945	883.673	1.8997	1.1263	1.4806	1.4106	1.6112	1.8332	1.2592	1.6666	1.5359	1.5514	2.0526	1.5389	1.8112	1.9182	1.9822	2.2277	2.1357	2.2757	1.9928	2.0129	1.9479	1.2361	1.5716	1.5541	1.7708	1.9525	1.4956	1.8682	1.6599	1.6766	1.7465	1.1032	1.5329	1.712	1.539	1.5264
11.1974	649.436	0.3888	0.4501	0.383	0.3759	0.376	0.2774	0.3646	0.4098	0.3782	0.382	0.6821	0.6159	0.4401	0.5091	0.4817	0.4264	0.5964	0.4913	0.5304	0.5357	0.4648	0.4942	0.3994	0.4136	0.5578	0.3182	0.4275	0.4414	0.4188	0.423	0.5181	0.3765	0.514	0.5431	0.4929	0.4888
11.1983	347.216	3.016	2.5662	2.8053	2.7775	2.9854	2.2826	2.9983	2.716	2.7684	2.7964	3.1812	3.3125	3.9949	4.0437	3.9902	2.9654	3.0708	3.648	3.5258	3.5615	3.0729	2.7675	3.1199	3.1282	2.7936	2.4801	3.0474	3.0286	2.9753	3.0051	3.0507	3.0413	3.6203	3.2032	3.2615	3.2347
11.2018	279.234	933.515	896.035	965.151	1001.11	1029.99	1066.08	968.356	1018.12	984.796	994.743	1149.98	1018.53	1013.39	992.085	1168.17	1216.89	1178.03	1140.13	1109.65	1120.86	992.894	931.445	982.208	1008.82	902.63	1115.43	1031.73	1075.6	1021.83	1032.09	1020.22	1000.19	1053.61	1052.02	1041.93	1033.39
11.2026	364.206	1.5594	1.2241	1.2602	1.3386	1.4714	1.0704	1.568	1.576	1.3835	1.3975	1.6801	1.5946	1.5898	1.6747	1.5267	1.7201	1.6167	1.8689	1.659	1.6757	1.5978	1.3238	1.3498	1.4377	1.4525	1.2471	1.5964	1.6923	1.4608	1.4755	1.2162	0.9192	1.2733	0.8659	1.0794	1.0706
11.2137	391.244	1.0954	0.8776	0.7384	0.7762	1.0162	0.9539	0.7126	0.8664	0.8796	0.8885	0.8858	1.3998	0.9714	1.0425	0.9347	0.8581	0.9495	1.4909	1.0666	1.0774	1.048	1.0138	0.801	0.8519	0.9527	0.9392	0.7803	1.052	0.9317	0.9411	0.8814	0.9882	0.8374	0.6973	0.8597	0.8526
11.2267	521.267	0.5437	0.4276	0.3661	0.4019	0.4273	0.349	0.3766	0.58	0.434	0.4384	0.4362	0.5368	0.4722	0.4793	0.45	0.4387	0.345	0.4079	0.4458	0.4503	0.5193	0.4573	0.3947	0.4257	0.6232	0.3754	0.3724	0.5493	0.4394	0.4438	0.3165	0.4506	0.316	0.3861	0.371	0.368
11.233	461.357	0.6579	0.6407	0.7134	0.8967	0.6686	0.8079	0.7324	0.6489	0.7208	0.7281	0.6642	0.7055	0.6283	0.6099	0.6529	0.5561	0.7146	0.6042	0.642	0.6484	0.6628	0.6603	0.6955	0.8325	0.7954	0.7519	0.7353	0.6534	0.7049	0.712	0.8325	0.9033	0.9695	0.7697	0.8775	0.8703
11.2386	447.343	0.5223	0.4512	0.4236	0.3489	0.5073	0.393	0.6072	0.5721	0.4782	0.483	0.5706	0.5358	0.4689	0.5652	0.527	0.3283	0.3352	0.3773	0.4635	0.4682	0.5371	0.4748	0.4372	0.4075	0.6446	0.3805	0.544	0.5353	0.4772	0.4819	0.5993	0.6434	0.6136	0.5385	0.6047	0.5998
11.2537	441.258	0.946	0.9539	0.8472	0.8673	1.0291	0.854	1.0821	0.9926	0.9465	0.9561	1.1082	1.2157	1.3666	1.1311	1.2596	0.8956	0.8496	1.0744	1.1126	1.1238	0.9917	1.0248	0.9826	0.9432	1.1901	0.8733	1.0338	1.0389	0.9938	1.0037	0.7711	0.8817	0.7926	0.6953	0.7931	0.7866
11.2583	397.235	1.8474	1.5657	2.0761	1.4506	1.8295	1.7748	1.4373	1.7978	1.7224	1.7398	2.0364	2.9281	2.561	2.1451	2.1949	1.6757	1.4174	1.9818	2.1176	2.1389	1.9045	1.9175	2.209	1.6422	1.7313	1.7676	1.4469	1.891	1.8319	1.8502	1.998	1.8443	1.6331	2.0085	1.8899	1.8744
11.271	130.94	0.7157	0.7019	0.6172	0.8165	0.7049	0.6734	0.7654	0.6244	0.7024	0.7095	1.0829	1.3044	1.2793	1.1589	1.0047	0.9394	0.8749	1.0286	1.0841	1.0951	0.812	0.8575	0.7875	0.912	0.9745	0.7481	0.8011	0.7461	0.8028	0.8109	0.8904	0.7737	0.8276	0.7159	0.81	0.8034
11.2887	499.359	1.244	1.5452	1.562	1.4676	1.6641	1.7668	1.1299	1.4403	1.4775	1.4924	1.5446	1.5519	1.5496	1.5493	1.8656	1.7587	1.7486	1.7855	1.6692	1.6861	1.3262	1.5546	1.5668	1.5031	1.2056	1.7828	1.2993	1.5669	1.5342	1.5496	1.6609	1.6859	1.4174	1.1734	1.4994	1.4871
11.2897	341.266	1.3672	1.2581	1.4068	1.4388	1.4631	1.5803	1.695	1.4493	1.4573	1.472	1.1065	1.6996	1.8602	1.8449	1.5068	1.1358	1.3101	1.9242	1.5485	1.5642	1.3083	1.3759	1.5284	1.5567	1.1893	1.483	1.6141	1.6102	1.4885	1.5034	1.5539	1.4321	1.3978	1.3418	1.4459	1.434
11.2967	329.244	12.8936	10.3794	13.1815	10.2687	9.5332	6.7791	9.3896	13.3423	10.7209	10.8292	6.3218	8.1584	6.8661	8.3462	9.0093	10.7211	9.0536	9.4034	8.485	8.5707	11.2992	9.8705	11.6533	9.8811	10.272	7.8539	9.3997	12.6419	10.2153	10.3179	12.0329	11.5157	11.2979	12.061	11.8453	11.7482
11.3009	373.231	1.3296	1.2521	1.4022	1.2286	1.442	1.3945	1.342	1.5517	1.3678	1.3817	1.5588	1.551	1.7743	2.2924	2.1995	1.6044	1.6043	1.9233	1.8135	1.8318	1.3942	1.3338	1.5032	1.5122	1.2674	1.4623	1.4226	1.688	1.4881	1.503	1.7334	1.4784	1.3772	1.3671	1.5041	1.4917
11.3021	417.258	0.8399	0.6847	0.8554	0.8218	0.8673	0.7337	0.6587	0.8416	0.7879	0.7958	0.9273	1.1625	1.43	1.1624	0.908	0.7286	0.8646	1.0264	1.0262	1.0366	0.8662	0.8088	1.0048	0.9169	1.0395	0.7399	0.7179	0.9112	0.8525	0.8611	0.7345	0.8383	0.8027	0.8475	0.8139	0.8072
11.311	390.23	0.574	0.5514	0.6548	0.4629	0.4874	0.4491	0.4948	0.7511	0.5532	0.5588	0.6478	0.7514	0.5503	0.4949	0.6895	0.5094	0.6417	0.4657	0.5938	0.5998	0.5955	0.6047	0.6317	0.4757	0.7146	0.4691	0.5373	0.695	0.5665	0.5722	0.6521	0.4515	0.676	0.6022	0.6015	0.5965
11.3159	583.466	2.7856	2.3334	2.6659	2.2368	2.1117	2.1499	2.0931	3.1689	2.4432	2.4678	2.729	2.5678	2.5493	2.4522	2.8394	2.8002	2.0344	2.7176	2.5862	2.6124	2.7854	2.4043	2.6499	2.3141	2.5322	2.3377	2.0995	3.1297	2.4929	2.5179	2.2991	2.3412	2.6262	2.7489	2.5291	2.5084
11.3167	394.325	0.8322	0.9446	0.7159	0.9369	0.6918	0.7351	0.8772	1.1087	0.8553	0.8639	0.7076	0.6419	0.6979	0.7292	0.805	1.2576	0.7907	1.0317	0.8327	0.8411	0.8049	0.8729	0.715	0.8933	0.9659	0.8759	0.8641	1.1162	0.8543	0.8629	0.8829	0.9798	1.0022	0.8996	0.9506	0.9428
11.3174	861.687	0.487	0.4155	0.3476	0.4032	0.3131	0.3854	0.3603	0.4629	0.3969	0.4009	0.4124	0.3414	0.3935	0.5444	0.4055	0.3673	0.3831	0.3524	0.4	0.404	0.4706	0.3989	0.3609	0.4432	0.5647	0.3847	0.3698	0.4455	0.3999	0.4039	0.3866	0.3319	0.2916	0.3423	0.3415	0.3387
11.3174	668.467	0.5165	0.6118	0.5076	0.7606	0.5241	0.5462	0.5567	0.7457	0.5962	0.6022	0.6074	0.9456	0.7962	0.6868	0.7447	0.5518	0.5073	0.5357	0.6719	0.6787	0.5421	0.6991	0.583	0.7494	0.6505	0.5532	0.5498	0.7092	0.6186	0.6248	0.7302	0.5514	0.4564	0.6146	0.5941	0.5892
11.3182	591.457	1.9641	1.8681	1.6961	1.8862	2.2927	2.4552	2.0699	1.887	2.0149	2.0353	3.0062	2.1331	2.3512	3.0275	1.9836	1.6306	1.6283	2.6999	2.3076	2.3309	2.2372	1.9444	1.8701	2.1961	2.0338	2.2699	1.9784	2.1476	2.1001	2.1212	2.4007	2.014	2.1564	2.4521	2.2786	2.2599
11.3199	279.229	22.024	23.4407	23.7231	21.2776	24.1151	19.0178	26.1489	21.3244	22.634	22.8626	19.4394	19.8194	22.7527	18.7616	31.9821	24.0235	25.6785	18.9627	22.6775	22.9066	21.4826	22.6435	23.5979	20.8488	19.5296	20.4888	26.2957	21.2376	22.7708	22.9994	27.2463	24.1437	26.1986	26.3678	26.2516	26.0363
11.3237	641.422	2.6847	2.5153	2.5058	2.3694	2.3672	2.6217	2.3989	2.271	2.4668	2.4917	2.9124	2.5057	2.5171	2.8039	2.713	2.9568	2.8597	3.3087	2.8222	2.8507	2.7558	2.5255	2.5213	2.5039	2.5052	2.7339	2.5409	2.6002	2.5703	2.5961	2.6002	2.3944	2.541	2.65	2.5721	2.551
11.3265	403.26	4.7056	4.0428	4.883	5.0782	4.7358	5.6688	4.8577	4.9623	4.8668	4.9159	6.2122	4.8467	5.0924	5.0919	6.2846	6.5011	6.7545	5.7494	5.8166	5.8754	5.1098	4.266	4.9605	5.1325	4.6453	5.939	5.3911	5.293	5.1339	5.1855	4.8822	4.5678	5.0825	4.9126	4.9104	4.8701
11.3266	323.215	3.0837	2.785	2.9156	3.3539	2.9406	2.8701	2.9361	3.0528	2.9922	3.0224	2.9094	3.3198	3.9286	3.6475	3.8404	2.4893	2.6729	3.4151	3.2779	3.311	3.0553	2.934	3.1861	3.4623	2.7775	2.8022	2.8989	3.2242	3.0811	3.112	3.7098	2.8927	2.6553	2.9169	3.0744	3.0492
11.3282	355.154	3.4818	2.9272	3.015	3.1207	2.866	3.3499	3.1835	2.9826	3.1158	3.1473	4.3034	3.8712	3.5745	4.198	5.3131	5.2381	5.4299	4.7442	4.5841	4.6304	3.7069	3.1802	3.1715	3.4266	3.3699	3.8658	3.789	3.5196	3.5043	3.5395	4.2961	5.0714	4.1776	3.7231	4.3607	4.3249
11.3282	811.673	2.8049	2.875	2.9549	3.3276	2.9275	3.2391	3.0295	2.715	2.9842	3.0143	3.4028	2.3436	2.6605	2.5973	3.3608	3.337	3.3046	2.8328	2.9799	3.01	2.9701	2.7552	2.8955	3.1746	2.7	3.2971	3.1306	2.8138	2.9997	3.0298	2.2172	2.7434	2.673	2.2361	2.4923	2.4719
11.3285	533.451	17.4133	16.0815	16.7935	18.1244	16.8159	17.6135	16.5609	16.1068	16.9387	17.1098	13.949	16.6651	17.8312	18.4804	21.0917	13.6857	14.5655	16.8802	16.6436	16.8117	16.6264	16.3093	17.1404	18.3964	15.1149	16.7912	16.2209	16.7125	16.9583	17.1286	14.8281	19.3536	14.1597	14.2834	15.8143	15.6847
11.3291	525.374	0.4885	0.6081	0.5687	0.4844	0.5697	0.4546	0.5784	0.5236	0.5345	0.5399	0.538	0.8114	0.8366	0.8112	0.6966	0.555	0.5326	0.6849	0.6833	0.6902	0.5035	0.6625	0.6392	0.5726	0.6042	0.4849	0.5726	0.579	0.5751	0.5809	0.6701	0.4866	0.4555	0.5227	0.5391	0.5347
11.3296	577.373	0.6915	0.4895	0.4475	0.563	0.5711	0.5042	0.4235	0.6098	0.5375	0.5429	0.7163	0.5149	0.4995	0.4	0.5194	0.651	0.512	0.475	0.536	0.5414	0.7013	0.4984	0.4629	0.5271	0.8415	0.5468	0.4504	0.5897	0.5401	0.5455	0.5727	0.4471	0.4341	0.5027	0.4941	0.49
11.3303	594.391	2.8594	2.6914	2.808	2.8226	2.2694	2.341	2.266	2.6596	2.5897	2.6158	2.7598	3.2787	2.7439	2.696	2.8765	2.0275	2.9221	3.0551	2.795	2.8232	2.8487	2.8532	2.806	2.8185	2.5897	2.2849	2.4565	2.8299	2.656	2.6826	2.9431	2.796	2.6869	2.7896	2.8322	2.809
11.332	557.449	0.5601	0.555	0.5188	0.5054	0.5821	0.4768	0.5293	0.4142	0.5177	0.5229	0.4577	0.4642	0.4304	0.4096	0.4873	0.4895	0.4999	0.5097	0.4685	0.4733	0.5371	0.5348	0.4991	0.486	0.6445	0.4849	0.5272	0.4496	0.5082	0.5133	0.4813	0.36	0.3751	0.3739	0.4016	0.3983
11.3329	485.343	0.7332	0.707	0.8648	0.7182	0.6669	0.646	0.7588	0.7194	0.7268	0.7341	0.808	0.8383	1.036	0.8875	0.6877	0.774	0.6905	0.9474	0.8337	0.8421	0.7558	0.7437	0.9124	0.7686	0.907	0.6853	0.7491	0.7972	0.7579	0.7655	0.8231	0.9703	0.79	0.7686	0.8465	0.8395
11.3335	1089.9	0.6984	0.6045	0.6667	0.6304	0.5003	0.6023	0.6394	0.4877	0.6037	0.6098	0.5199	0.6123	0.4318	0.7257	0.5847	0.4125	0.5908	0.5716	0.5562	0.5618	0.6569	0.6095	0.6107	0.661	0.7882	0.56	0.6335	0.5219	0.5951	0.601	0.5627	0.4882	0.4255	0.3941	0.4723	0.4685
11.3353	601.437	0.712	0.6534	0.7124	0.7478	0.619	0.783	0.6436	0.742	0.7017	0.7087	0.9481	0.7324	0.6103	0.6928	0.7486	0.8513	0.8517	0.8139	0.7811	0.789	0.7752	0.6766	0.6902	0.7413	0.9303	0.8084	0.7033	0.7794	0.7256	0.7329	0.6056	0.6262	0.6648	0.5993	0.6303	0.6251
11.3356	367.244	1.2125	1.1799	1.5435	0.9729	1.1422	1.05	1.044	1.0725	1.1522	1.1638	1.0316	1.6768	1.6275	1.6165	1.4262	1.276	1.2853	1.5405	1.4351	1.4495	1.1729	1.3113	1.5725	1.1467	1.0663	1.1184	1.1162	1.2222	1.2301	1.2424	1.1723	1.0842	1.0999	1.0323	1.1083	1.0992
11.337	255.234	881.952	905.191	902.545	944.21	882.937	900.308	900.436	898.97	902.069	911.18	586.968	792.396	748.124	637.282	611.308	621.2	609.077	617.236	665.449	672.171	811.916	906.486	868.108	875.385	738.105	838.293	835.298	847.489	847.272	855.782	918.288	939.568	912.454	922.044	932.413	924.767
11.3376	340.206	2.1065	2.0976	2.0256	1.7531	1.432	2.2563	2.1602	2.1387	1.9963	2.0164	2.5083	2.4973	2.5045	2.6855	2.0666	2.1235	2.106	2.4621	2.3692	2.3932	2.2186	2.209	2.1568	2.0084	2.0169	2.2454	2.1684	2.2771	2.1016	2.1227	2.0411	2.1437	2.0558	2.2061	2.133	2.1155
11.3378	313.187	1.0073	1.0765	1.0729	0.8419	0.9533	1.2498	1.0363	1.0362	1.0343	1.0447	1.2701	1.5959	1.5278	1.4095	1.1734	1.0638	1.122	1.398	1.3201	1.3334	1.0788	1.213	1.1932	0.9951	0.9807	1.2151	1.0687	1.1571	1.1123	1.1234	0.9819	0.983	1.1303	1.0162	1.0382	1.0297
11.3385	354.298	2.1008	2.1491	2.06	1.6651	2.0428	2.0705	2.2446	2.268	2.0751	2.0961	2.0468	2.6454	2.1952	2.0756	2.3902	2.1302	2.1499	2.2927	2.2408	2.2634	2.0978	2.2852	2.1045	1.7864	1.9071	2.1069	2.2433	2.3312	2.1285	2.1499	2.5803	2.067	2.0278	2.4585	2.3065	2.2876
11.3388	385.291	0.279	0.2736	0.3268	0.2884	0.2642	0.2942	0.2956	0.3469	0.2961	0.2991	0.3461	0.4284	0.3825	0.2965	0.3262	0.265	0.2887	0.3348	0.3335	0.3369	0.2974	0.3141	0.3425	0.2933	0.3568	0.2898	0.2969	0.3524	0.3072	0.3103	0.3138	0.2838	0.3049	0.3206	0.3089	0.3063
11.3551	339.197	2.4851	2.5082	2.4841	2.8037	2.9015	2.7909	2.7952	2.857	2.7032	2.7305	3.5948	3.1959	2.8218	3.2282	3.5887	3.5733	3.7033	3.7437	3.4312	3.4659	2.7779	2.6944	2.5819	2.94	2.5253	3.019	3.0554	3.1612	2.9023	2.9314	3.1087	2.9837	3.2978	3.4528	3.2432	3.2166
11.3941	889.72	2.0636	2.1728	2.1205	2.7993	1.9918	2.1944	2.1913	2.1336	2.2084	2.2307	2.3056	2.0736	1.8475	1.871	1.3419	1.4246	1.7638	1.7542	1.7978	1.8159	2.1351	2.1586	2.0623	2.5906	1.941	2.0204	2.1046	2.0873	2.1169	2.1382	2.0088	1.8571	1.9731	1.4428	1.8388	1.8238
11.3953	366.222	2.6448	2.124	2.2338	1.9725	2.6205	2.4431	2.54	2.5563	2.3919	2.416	2.2474	2.4927	2.6752	1.6814	1.9157	2.2245	2.2917	2.4381	2.2458	2.2685	2.5578	2.2277	2.3565	1.918	2.3253	2.4123	2.5026	2.5892	2.3683	2.392	2.0357	2.1131	1.9377	1.8025	1.9922	1.9758
11.396	349.231	3.0665	2.4667	2.9023	3.0237	2.4458	2.4503	2.5999	2.8034	2.7198	2.7473	2.8416	3.2327	3.2574	2.8683	2.4383	2.9015	2.7636	3.5246	2.9785	3.0086	3.0252	2.6724	3.0066	3.0143	2.7502	2.5904	2.6682	3.0628	2.8003	2.8284	2.8828	2.8924	3.1682	2.2351	2.8229	2.7997
11.3969	381.169	3.7985	3.2958	3.4134	3.3722	3.3178	3.691	3.5087	3.5059	3.4879	3.5231	5.0004	4.6404	4.2572	4.4927	4.801	4.7209	5.9322	5.7816	4.9533	5.0033	4.1212	3.6518	3.6437	3.6916	3.7465	3.9914	4.1627	4.1909	3.8777	3.9166	5.1316	4.9029	4.7903	4.2414	4.8147	4.7752
11.3973	585.482	14.1677	15.7743	16.4974	18.918	15.3379	16.9827	16.0722	14.764	16.0643	16.2265	16.4592	10.5432	11.1723	15.011	14.5893	12.9534	13.5293	15.8504	13.7635	13.9025	14.8179	14.5323	15.236	18.1109	13.4708	16.1281	15.5875	15.4183	15.572	15.7284	17.8775	14.6598	14.2256	13.2217	15.1476	15.0234
11.3974	646.423	1.8691	1.2927	1.9162	1.3412	1.1815	1.3503	1.9176	1.5434	1.5515	1.5672	1.8648	1.508	2.0207	1.8675	1.4126	1.5855	1.2438	1.8345	1.6672	1.684	1.8775	1.3535	1.9523	1.4888	1.7068	1.4241	1.7653	1.6584	1.5894	1.6053	1.686	1.8783	2.4328	2.143	2.0556	2.0387
11.3993	718.445	0.8033	0.4703	0.546	0.5106	0.5272	0.6311	0.6342	0.6724	0.5994	0.6054	0.8024	0.641	0.9788	0.6565	0.7063	0.7505	0.5725	0.7975	0.7382	0.7456	0.8071	0.5158	0.6581	0.5529	0.9686	0.668	0.6249	0.722	0.6378	0.6442	0.6876	0.6398	0.8833	0.716	0.7391	0.733
11.4001	281.246	763.587	799.218	807.093	911.82	757.662	810.143	816.066	819.283	810.609	818.797	853.26	770.362	758.39	772.556	680.105	660.002	723.197	866.499	773.046	780.855	790.088	821.178	798.871	885.426	718.262	780.108	800.702	852.16	805.622	813.711	920.527	875.861	880.901	841.995	888.708	881.42
11.4018	593.474	2.8652	2.51	2.336	2.8358	2.5145	2.7021	2.6844	2.2243	2.584	2.6101	3.3836	1.6874	2.091	2.5341	2.4608	2.0012	2.1071	2.0447	2.2887	2.3119	3.0106	2.3148	2.2859	2.7872	2.7369	2.5509	2.5645	2.2328	2.5238	2.5491	2.5383	3.0258	2.9246	2.6181	2.8047	2.7817
11.4023	287.27	1.395	0.9586	1.5197	0.9204	0.9029	1.0511	1.0491	1.3838	1.1476	1.1592	1.0726	1.4136	1.1792	1.8843	1.547	1.8788	1.3667	1.3152	1.4572	1.4719	1.3206	1.0783	1.4414	1.1754	1.2006	1.273	1.1408	1.4004	1.2322	1.2446	1.852	1.3687	1.396	1.4528	1.5327	1.5201
11.4034	939.736	0.6277	0.6723	0.5654	0.8423	0.5858	0.6467	0.5709	0.8211	0.6665	0.6733	0.7736	0.8485	0.7094	0.813	0.8058	0.6536	0.6842	0.7193	0.7509	0.7585	0.6677	0.7202	0.6046	0.8433	0.8013	0.6551	0.6056	0.8149	0.6916	0.6985	0.5969	0.6447	0.6807	0.5866	0.6336	0.6284
11.404	303.239	811.827	708.368	798.757	699.197	720.75	706.834	745.41	753.066	793.741	735.932	373.275	390.478	408	417.94	396.472	346.642	384.811	356.931	386.358	395.978	705.182	631.643	704.115	634.469	641.074	622.161	661.027	667.907	695.177	654.056	651.279	666.906	660.375	660.576	666.449	660.984
11.4052	403.26	1.0442	1.0458	1.0938	0.8787	1.1148	0.9549	0.9863	1.0055	1.0155	1.0258	1.0321	1.2755	1.3651	1.0796	1.0077	1.0374	1.1811	1.2325	1.1514	1.163	1.0464	1.109	1.1678	0.9387	0.9513	0.9857	1.0461	1.0902	1.0555	1.0661	1.1082	1.0013	1.0218	0.892	1.016	1.0077
11.4054	737.589	0.7126	0.6748	0.7214	0.7343	0.6758	0.9099	0.7008	0.7104	0.73	0.7374	0.7893	0.7739	0.7664	0.8437	0.6005	0.6401	0.6301	0.7457	0.7237	0.731	0.7356	0.7032	0.7364	0.7695	0.8827	0.8504	0.6899	0.7374	0.7325	0.7398	0.6846	0.819	0.6877	0.7482	0.7423	0.7362
11.4056	635.498	5.157	3.7795	5.5344	4.0868	4.3594	4.6413	4.0278	5.7252	4.6639	4.711	5.8105	5.5681	5.8955	5.508	6.0163	5.5225	5.2616	6.1198	5.7128	5.7705	5.3481	4.25	5.6535	4.4901	4.8619	4.9135	4.3836	5.9719	4.955	5.0047	4.5643	4.7826	4.8065	4.3906	4.6828	4.6444
11.4073	696.454	0.6921	0.312	0.5135	0.455	0.4959	0.4261	0.4654	0.4625	0.4778	0.4826	0.658	0.8742	0.5708	0.4791	0.7325	0.6337	0.6607	0.8417	0.6813	0.6882	0.687	0.4555	0.5306	0.4657	0.8244	0.4834	0.52	0.5736	0.5319	0.5373	0.4651	0.6891	0.5187	0.6161	0.578	0.5733
11.41	416.238	0.7826	0.5429	0.6869	0.4555	0.5227	0.5573	0.4778	0.779	0.6006	0.6067	0.7205	1.109	0.9651	1.0496	0.8257	0.731	0.9366	0.8872	0.9031	0.9122	0.7709	0.6886	0.7606	0.6116	0.925	0.6073	0.5997	0.8269	0.6804	0.6872	0.544	0.6089	0.601	0.6066	0.5961	0.5912
11.4111	393.257	1.0398	1.0937	1.0652	0.8142	1.0342	1.0107	0.9969	0.9094	0.9955	1.0056	0.9713	1.3224	1.3569	1.2677	1.3459	0.9556	1.085	1.4363	1.2176	1.2299	1.0278	1.1569	1.1442	0.938	0.9343	1.007	1.0295	1.0704	1.0572	1.0678	0.989	0.9811	0.9998	1.0376	1.012	1.0037
11.4116	399.246	0.5954	0.4475	0.6164	0.4866	0.4989	0.5811	0.5415	0.6768	0.5555	0.5611	0.6459	0.6934	0.8686	0.8006	0.798	0.8884	0.6651	0.847	0.7759	0.7837	0.6112	0.5118	0.6832	0.5715	0.7334	0.6654	0.5786	0.7384	0.6143	0.6205	0.793	0.576	0.6636	0.7333	0.6985	0.6927
11.4291	573.476	0.5429	0.5312	0.5028	0.6268	0.544	0.4121	0.5852	0.6791	0.553	0.5586	0.449	0.524	0.5768	0.5628	0.3043	0.4645	0.5519	0.4102	0.4804	0.4853	0.5219	0.532	0.524	0.6167	0.6263	0.4297	0.5827	0.6255	0.5377	0.5431	0.6306	0.5221	0.5244	0.5889	0.5722	0.5675
11.4414	691.434	0.4351	0.4221	0.4614	0.435	0.4998	0.4182	0.5925	0.2727	0.4421	0.4466	0.5405	0.53	0.5034	0.6631	0.5017	0.4738	0.4716	0.4644	0.5186	0.5238	0.4639	0.4515	0.4743	0.4975	0.5567	0.4367	0.5677	0.3298	0.4639	0.4685	0.4874	0.5165	0.4469	0.4907	0.4903	0.4863
11.4455	669.455	2.3418	2.3241	2.4286	2.5508	2.6641	2.282	2.2644	2.5423	2.4248	2.4493	2.298	2.7742	3.3213	2.6851	2.2853	2.1881	2.1686	2.473	2.5242	2.5497	2.3426	2.4494	2.6663	2.6106	2.1296	2.2813	2.2631	2.5877	2.4634	2.4881	2.0514	2.1003	2.2219	2.2015	2.1654	2.1477
11.4772	337.231	0.7973	0.759	1.034	1.1719	0.8941	0.875	0.9253	0.7658	0.9028	0.9119	0.7409	0.7376	1.1484	1.071	0.985	0.6472	0.7663	0.8388	0.8669	0.8757	0.7871	0.7574	1.0681	1.1579	0.9445	0.8258	0.8942	0.8041	0.8987	0.9078	0.689	0.6189	0.649	0.5692	0.6379	0.6327
11.4896	369.169	0.6129	0.5244	0.6136	0.6011	0.5578	0.6357	0.5151	0.5209	0.5727	0.5785	0.7294	0.6868	0.7179	0.6891	0.617	0.6857	0.7632	0.6822	0.6964	0.7034	0.6454	0.568	0.643	0.6296	0.7745	0.6549	0.5836	0.5763	0.6071	0.6132	0.5155	0.5297	0.4862	0.4441	0.4989	0.4948
11.4933	419.273	0.8524	0.7227	0.7871	0.6614	0.6132	0.7795	0.5993	0.7551	0.7213	0.7286	0.9415	0.8477	0.726	0.7149	0.9122	1.0965	1.1074	0.8148	0.8951	0.9042	0.8792	0.7579	0.7756	0.6817	1.055	0.8683	0.735	0.7896	0.7693	0.777	0.7549	0.7405	0.7687	0.982	0.8197	0.813
11.494	392.238	0.7721	0.5225	0.6306	0.4628	0.4724	0.5731	0.4317	0.7484	0.5767	0.5825	0.6295	0.5094	0.4997	0.7011	0.7139	0.797	0.6609	0.4786	0.6238	0.6301	0.74	0.5218	0.6007	0.5282	0.888	0.6361	0.4946	0.6963	0.5918	0.5977	0.5829	0.6969	0.5821	0.6961	0.646	0.6407
11.4948	375.247	1.1898	1.9772	1.5183	1.253	1.1099	1.1351	1.1621	1.2321	1.3222	1.3355	1.4186	1.3763	1.4701	1.4534	1.2659	1.054	1.0558	1.5656	1.3325	1.3459	1.2536	1.8354	1.5138	1.3166	1.1396	1.126	1.1468	1.3504	1.3321	1.3455	1.5047	1.3729	1.5117	1.3229	1.4425	1.4306
11.496	599.496	0.8841	0.8182	1.1503	0.8994	0.672	0.81	0.7247	1.2418	0.9001	0.9092	0.8259	0.8155	0.5861	0.885	0.8392	0.9671	0.9148	0.7913	0.8281	0.8365	0.8739	0.8216	1.0136	0.9047	1.0486	0.8583	0.7806	1.1546	0.8869	0.8958	0.7646	0.5163	0.6645	0.7084	0.6702	0.6647
11.4969	327.25	3.0663	3.6316	3.861	3.1054	3.3443	3.1096	3.869	2.8922	3.3599	3.3939	3.3846	3.1819	3.071	3.2907	3.0952	4.3134	3.7967	3.0131	3.3933	3.4276	3.1622	3.5362	3.681	3.1837	2.8747	3.4484	3.89	2.9962	3.3871	3.4211	3.5187	3.6433	3.6198	3.4114	3.5841	3.5548
11.5958	369.297	1.6833	1.8594	1.8434	1.7007	1.7713	1.7409	1.544	1.8957	1.7548	1.7726	1.7366	1.9239	2.4488	2.7713	1.8828	1.7248	1.5932	2.3837	2.0581	2.0789	1.7053	1.885	2.0056	1.9907	1.5502	1.7546	1.5723	2.0712	1.8413	1.8597	1.6276	1.8044	1.7076	1.5753	1.6957	1.6818
11.6768	589.514	11.6675	12.1703	12.4606	12.9537	12.0744	13.0826	12.6881	12.3081	12.4257	12.5512	11.9005	12.2773	12.333	12.2421	11.1214	11.0184	11.9868	12.2683	11.8935	12.0136	11.7853	12.2582	12.4913	12.9018	10.7139	12.6895	12.6387	12.6054	12.3602	12.4843	7.1909	7.1316	7.2419	7.2031	7.2645	7.2049
11.6786	895.767	1.946	2.0269	2.0541	2.1421	1.9386	1.9555	2.1369	2.4111	2.0764	2.0974	2.0955	2.0478	2.1889	2.0551	1.8951	1.7385	1.8324	2.2241	2.0097	2.03	1.9936	2.0423	2.0985	2.1413	1.8123	1.9201	2.081	2.4223	2.0711	2.0919	1.2176	1.29	1.3497	1.2874	1.2992	1.2885
11.6789	743.595	2.8507	2.5837	2.8471	2.9994	2.5741	3.1464	2.8449	2.7233	2.8212	2.8497	3.2997	2.8731	2.8091	2.9936	3.1677	3.1246	3.2755	2.8079	3.0439	3.0746	2.9785	2.6697	2.8519	3.0279	2.7077	3.1729	2.9838	2.8136	2.8932	2.9222	1.7111	1.9493	1.9286	1.9264	1.8978	1.8823
11.6791	283.26	497.915	523.023	508.662	527.389	488.247	498.587	510.298	484.243	504.795	509.894	485.334	517.22	492.785	469.159	482.176	506.353	533.653	515.079	500.22	505.273	497.253	524.173	507.222	517.814	452.048	505.656	521.463	504.443	506.446	511.531	228.21	232.444	245.024	244.146	239.855	237.888
11.6815	674.49	0.294	0.309	0.3742	0.3562	0.298	0.2944	0.3429	0.2617	0.3163	0.3195	0.3145	0.4092	0.4321	0.3401	0.3704	0.3862	0.317	0.3516	0.3651	0.3688	0.3007	0.3358	0.3907	0.3557	0.3608	0.3208	0.3398	0.2918	0.3304	0.3337	0.222	0.2719	0.2661	0.2514	0.2554	0.2533
11.6822	383.185	4.4695	3.7519	3.8087	3.8031	3.9704	4.3133	4.8161	3.9363	4.1087	4.1502	6.1359	4.5938	4.8304	5.1692	5.6726	6.0778	6.7497	5.878	5.6384	5.6954	4.9129	3.9832	4.0859	4.1895	4.4663	4.8074	5.3585	4.5444	4.5182	4.5635	4.2267	4.3929	4.3547	4.5738	4.4313	4.395
11.6824	501.386	0.365	0.3972	0.3287	0.426	0.3567	0.3907	0.4761	0.3005	0.3801	0.384	0.4402	0.4115	0.4119	0.3983	0.4363	0.3683	0.318	0.2867	0.3839	0.3878	0.3858	0.4028	0.3514	0.4232	0.463	0.389	0.4406	0.3044	0.3832	0.387	0.2391	0.2167	0.2218	0.2318	0.2296	0.2278
11.6826	437.194	0.395	0.4124	0.3295	0.3433	0.4876	0.4101	0.4969	0.5057	0.4226	0.4268	0.5606	0.7361	0.6875	0.6799	0.5534	0.5274	0.5845	0.5559	0.6107	0.6168	0.4388	0.4962	0.4216	0.4326	0.5266	0.4442	0.5243	0.5315	0.4725	0.4772	0.5241	0.4957	0.4417	0.5659	0.512	0.5078
11.683	657.5	0.4551	0.4828	0.4265	0.4681	0.5087	0.6469	0.4291	0.4859	0.4879	0.4928	0.4775	0.5108	0.5389	0.4679	0.5223	0.5374	0.6715	0.4991	0.5282	0.5335	0.4631	0.4923	0.457	0.4727	0.5557	0.6256	0.4953	0.5015	0.5008	0.5058	0.3299	0.3534	0.4324	0.3234	0.3634	0.3604
11.6834	368.24	2.7824	2.3137	2.6673	2.4146	3.0474	2.4812	3.2408	2.3727	2.665	2.6919	3.1996	2.5466	2.7507	3.2194	3.4985	3.0712	3.555	2.5485	3.0487	3.0795	2.9018	2.3841	2.7018	2.644	2.638	2.657	3.354	2.4782	2.7768	2.8047	2.1657	2.2495	2.0488	2.2144	2.1915	2.1735
11.684	395.273	1.0121	0.9776	0.9904	0.9253	0.9652	1.1983	1.1815	1.1464	1.0496	1.0602	1.1737	1.0389	0.9301	1.1057	1.1387	1.34	1.2693	1.3095	1.1632	1.175	1.058	0.998	0.9802	0.9806	0.9618	1.2467	1.216	1.2179	1.0842	1.095	0.9819	0.9464	1.1003	0.947	1.0039	0.9957
11.6856	966.903	0.4939	0.3697	0.4512	0.4349	0.467	0.3628	0.4346	0.3833	0.4247	0.429	0.4002	0.547	0.5398	0.3521	0.4626	0.4308	0.5372	0.346	0.452	0.4565	0.4727	0.4163	0.4759	0.4181	0.5673	0.3838	0.4652	0.3831	0.4339	0.4383	0.2253	0.2774	0.3138	0.3482	0.2941	0.2917
11.6863	682.632	0.5989	0.4935	0.6248	0.6262	0.6211	0.7349	0.6808	0.6414	0.6277	0.634	0.7615	0.624	0.6836	0.6674	0.9096	0.7779	0.939	0.7104	0.7592	0.7668	0.643	0.5289	0.6428	0.643	0.7716	0.7534	0.7536	0.6755	0.6644	0.6711	0.4388	0.5463	0.5155	0.4802	0.5002	0.4961
11.6874	579.381	0.4933	0.5217	0.5525	0.6128	0.4624	0.4679	0.5472	0.4514	0.5137	0.5188	0.6063	0.7543	0.7146	0.6388	0.6957	0.4696	0.5185	0.6573	0.6319	0.6383	0.5243	0.583	0.5962	0.6256	0.6292	0.4731	0.5455	0.5167	0.5464	0.5519	0.5464	0.4918	0.4605	0.5682	0.5219	0.5177
11.688	434.283	0.4695	0.5234	0.4258	0.5891	0.4069	0.4344	0.4472	0.4485	0.4681	0.4728	0.5707	0.4488	0.4798	0.5502	0.4379	0.48	0.4309	0.4987	0.4871	0.492	0.4974	0.5072	0.4416	0.5851	0.5969	0.4505	0.4476	0.4729	0.4755	0.4803	0.3913	0.4054	0.3092	0.3687	0.3724	0.3693
11.6985	459.323	5.6405	4.9859	5.2644	5.7696	3.2861	2.9062	5.2072	4.9962	4.757	4.8051	5.3744	5.5739	5.9012	4.3678	4.6987	4.9406	5.2941	3.1597	4.9138	4.9634	5.6018	5.1593	5.4518	5.4698	5.0925	3.4548	5.2825	4.639	4.8231	4.8715	2.3551	2.6967	3.3092	3.3765	2.964	2.9397
11.7015	359.291	2.1651	2.3843	2.1836	1.4231	1.6758	1.6088	1.8784	1.4059	1.8406	1.8592	1.7031	2.2328	1.4465	2.0378	2.4682	2.6384	2.4374	1.8285	2.0991	2.1203	2.0594	2.358	2.0085	1.5941	1.8722	1.8879	2.0402	1.552	1.9162	1.9354	2.0564	2.1841	1.8624	1.6985	1.9701	1.9539
11.7386	615.528	0.3477	0.3545	0.4065	0.3688	0.2734	0.2678	0.2619	0.321	0.3252	0.3285	0.399	0.284	0.2793	0.234	0.3121	0.4473	0.3113	0.3403	0.3259	0.3292	0.3624	0.3385	0.3764	0.3381	0.4349	0.3163	0.2772	0.3341	0.3272	0.3305	0.2312	0.2662	0.2326	0.2237	0.2408	0.2389
11.7449	421.289	0.9587	0.7921	1.1296	0.777	0.9132	1.1036	0.8642	0.8256	0.9205	0.9298	0.821	0.9204	0.9159	1.0121	1.2288	0.8601	0.9921	1.0051	0.9694	0.9792	0.9288	0.8285	1.0813	0.8447	1.1145	1.0527	0.9056	0.8934	0.938	0.9474	1.0002	0.9224	0.8083	0.9594	0.9319	0.9243
11.757	383.312	2.6258	2.9447	2.6633	3.5743	2.3533	2.387	2.1996	2.3087	2.6321	2.6587	2.6113	2.5239	2.3275	2.9156	2.7549	3.8162	3.0238	3.0656	2.8799	2.9089	2.6354	2.8532	2.592	3.4421	2.3958	2.7759	2.4323	2.5651	2.7094	2.7366	2.8361	2.6253	2.1904	2.7806	2.6344	2.6128
11.8619	505.327	1.7163	1.5774	1.9576	2.0584	2.2353	2.064	1.8346	1.7975	1.9051	1.9244	1.9101	1.4853	1.6474	1.5585	2.3338	2.1431	2.2602	1.9545	1.9116	1.9309	1.7739	1.562	1.8892	1.9515	1.6126	2.1052	1.9619	1.8837	1.9174	1.9366	1.5821	1.7047	1.4275	1.7672	1.6367	1.6233
11.9394	423.414	0.3185	0.26	0.3594	0.3017	0.2943	0.3131	0.2521	0.3375	0.3046	0.3077	0.325	0.2787	0.3241	0.385	0.2628	0.3102	0.261	0.3616	0.3136	0.3167	0.3218	0.266	0.3523	0.326	0.3861	0.3156	0.2569	0.3523	0.3085	0.3116	0.3092	0.3277	0.294	0.2956	0.3097	0.3072
11.9974	397.328	1.8315	2.024	2.1665	1.9149	1.9256	1.9008	1.986	1.7404	1.9362	1.9558	1.6261	2.2602	2.6355	2.4613	2.4023	1.7894	1.6208	2.2538	2.1312	2.1527	1.7889	2.0938	2.2959	2.0734	1.6263	1.8918	1.9131	1.9187	1.9963	2.0163	1.9278	1.9519	2.1536	1.9159	2.0074	1.9909
12.156	355.317	0.6044	0.5194	0.5963	0.5463	0.5703	0.5822	0.6752	0.5533	0.5809	0.5868	0.8028	0.5244	0.4967	0.5479	0.7237	0.7733	0.701	0.708	0.6597	0.6664	0.6576	0.5233	0.5742	0.5522	0.7891	0.6369	0.6887	0.6077	0.6041	0.6101	0.5401	0.6668	0.6001	0.548	0.5947	0.5898
12.2692	621.432	0.6393	0.4984	0.8884	0.663	0.6245	0.7845	0.646	0.6833	0.6784	0.6853	0.6079	0.5976	0.6354	0.6375	0.8328	0.6639	0.7791	0.6216	0.672	0.6788	0.6346	0.5259	0.829	0.6631	0.7615	0.7617	0.6865	0.6842	0.6806	0.6874	0.695	0.6627	0.5248	0.5973	0.6262	0.6211
12.4479	425.359	1.6614	1.5955	1.5935	1.5336	1.6858	1.808	1.7615	1.7007	1.6675	1.6843	1.822	1.5245	1.5152	1.7453	2.1025	2.0898	2.4573	2.0237	1.91	1.9293	1.7103	1.5856	1.5818	1.6029	1.5549	1.8983	1.957	1.828	1.7381	1.7555	1.6665	1.8032	2.3419	1.807	1.9239	1.9081
12.453	369.334	0.528	0.4638	0.4642	0.5151	0.4957	0.5034	0.5869	0.4624	0.5024	0.5075	0.6881	0.5215	0.5184	0.4321	0.7014	0.6251	0.806	0.6571	0.6187	0.625	0.5711	0.4807	0.4802	0.4991	0.6853	0.5396	0.6488	0.5251	0.5346	0.54	0.5616	0.5114	0.4824	0.5895	0.5416	0.5372
12.5512	425.359	1.068	1.2281	1.0276	0.9391	1.0549	0.9799	0.8999	0.9019	1.0124	1.0227	1.1185	1.0757	1.3846	1.69	1.1484	0.8391	0.9784	1.1495	1.173	1.1849	1.0861	1.1958	1.1229	1.14	0.9874	0.954	0.9291	0.9894	1.0587	1.0693	1.0311	1.0916	1.1068	1.166	1.11	1.1009
12.5564	552.495	0.5633	0.5722	0.37	0.4807	0.5168	0.3662	0.3949	0.4688	0.4666	0.4713	0.6769	0.4478	0.5278	0.4526	0.4744	0.6893	0.4933	0.6155	0.5472	0.5527	0.5948	0.5437	0.4117	0.4783	0.7138	0.4524	0.424	0.519	0.4896	0.4945	0.3145	0.307	0.2875	0.3125	0.3085	0.3059
12.6846	339.322	2.2383	2.9418	2.9353	2.0124	2.098	1.7716	1.9086	1.9246	2.2288	2.2513	3.1429	3.1964	2.6372	2.8681	2.9867	3.1657	3.2962	3.2277	3.0651	3.0961	2.478	3.0208	2.8748	2.2507	2.2528	2.1453	2.2821	2.3148	2.4526	2.4772	1.5193	2.0434	1.751	1.5524	1.7339	1.7196
12.8087	383.348	1.9915	1.9243	2.0357	2.0385	2.1532	2.0861	1.9314	1.8619	2.0028	2.0231	2.4578	1.8575	2.0064	2.3818	2.2733	2.7974	3.006	2.9704	2.4688	2.4938	2.1193	1.9171	2.0386	2.1464	1.9266	2.2888	2.2252	2.1994	2.1318	2.1532	2.1042	2.1868	2.0949	2.1386	2.1527	2.135
13.0548	353.338	1.2147	1.3065	1.4707	0.977	1.137	0.969	1.0911	1.0381	1.1505	1.1621	1.8934	1.6426	1.3288	1.4427	1.4034	1.675	1.5516	1.6906	1.5785	1.5945	1.3922	1.3979	1.4423	1.1055	1.2657	1.159	1.2197	1.2353	1.2651	1.2778	0.9063	0.8888	0.9036	0.8489	0.8959	0.8885
13.2169	826.708	0.3297	0.5042	0.4265	0.3657	0.3354	0.3459	0.3396	0.2899	0.3671	0.3708	0.3658	0.5425	0.4354	0.4086	0.3345	0.3167	0.3467	0.4819	0.404	0.4081	0.3405	0.5164	0.4309	0.3803	0.4086	0.342	0.3449	0.3475	0.3785	0.3823	0.2928	0.2517	0.27	0.2321	0.2643	0.2621
13.2621	397.363	0.7519	0.8263	0.851	0.7968	0.7662	0.8156	0.788	0.7593	0.7944	0.8024	0.8856	0.7943	0.8334	0.8765	0.9812	1.1238	1.0083	0.9188	0.9277	0.9371	0.7895	0.8224	0.8509	0.8251	0.9474	0.9025	0.8522	0.8202	0.8325	0.8409	0.8339	0.9048	0.7684	0.7903	0.8327	0.8258
13.4692	367.353	4.1555	4.1359	5.3806	3.8018	4.3368	3.5572	3.6163	3.7544	4.0923	4.1336	5.0546	5.4366	5.7526	4.9567	4.9851	4.167	4.8786	5.2895	5.0651	5.1163	4.4035	4.485	5.5017	4.1343	4.0032	3.7491	3.9752	4.2512	4.361	4.4047	3.4433	3.3094	3.1562	3.4073	3.3627	3.3351
13.7819	411.38	1.2445	1.0076	1.1913	1.0526	1.1781	1.0171	1.2688	1.1085	1.1336	1.145	1.3166	1.2298	1.3038	1.4845	1.1453	1.1897	0.9926	1.1675	1.2287	1.2411	1.269	1.0688	1.2257	1.1733	1.1536	1.0715	1.2113	1.1517	1.1639	1.1756	1.0999	1.1468	0.8361	1.0243	1.0371	1.0286
13.7863	381.369	1.5095	1.3946	1.6085	1.3113	1.4257	1.2199	1.3047	1.2284	1.3753	1.3892	1.4278	1.409	1.7434	1.4774	1.6229	1.4671	1.3997	1.5954	1.5178	1.5332	1.4965	1.4052	1.6507	1.3668	1.3604	1.2954	1.3422	1.3554	1.419	1.4332	1.2361	1.2484	1.268	1.3133	1.2792	1.2688
